# Supplementary material for: The Vibrio vulnificus stressosome is an oxygen-sensor involved in regulating iron metabolism
Source: Commun Biol. 2022 Jun 27;5:622. doi: 10.1038/s42003-022-03548-w (PMC9237108; doi:10.1038/s42003-022-03548-w)
Supplement: Supplementary file 4 — Supplementary Data 1 [file 42003_2022_3548_MOESM4_ESM.xlsx]

## Sheet: source data fig.1, supp. fig 5
data figure 1a
growth (OD500) V. vulnificus in CDM
	iron
sample (t in h)	0	1	2	3	4	5	6	8	24
replicate 1	0.054	0.058	0.103	0.2	0.45	0.7975	0.905	0.925	0.665
replicate 2	0.05	0.073	0.119	0.24	0.474	0.865	1.03	0.98	0.745
replicate 3		0.072	0.12	0.2	0.476	0.89	1.0675	1
	without iron
sample (t in h)	0	1	2	3	4	5	6	8	24
replicate 1	0.055	0.055	0.102	0.192	0.312	0.403	0.446	0.462	0.378
replicate 2	0.051	0.076	0.128	0.246	0.4	0.516	0.596	0.618	0.386
replicate 3	0.05	0.06	0.094	0.172	0.364	0.44	0.49	0.53	0.454
glucose (mmol/L) during growth of V. vulnificus in CDM
	iron
sample (t in h)	1	2	3	4	5	6	8
replicate 1	3.25975	3.09197	2.70847	1.70178	0.359532	0	0
replicate 2	3.29571	3.17586	2.66054	1.6898	0.383501	0	0
	without iron
sample (t in h)	1	2	3	4	5	6	8
replicate 1	3.12793	3.068	2.56466	2.04933	1.55797	0.970736	0
replicate 2	3.24777	3.09197	2.6126	2.04233	1.52202	0.98272	0
data figure 1b
signal intensities VvRsbR Western blot
sample	low Fe exp	low Fe stat	high Fe exp	high Fe stat
replicate 1	2767479	9814860	2832291	9214425
replicate 2	3232185	7190568	3604887	10633128
replicate 3	2985906	7133676	2226246	9229242
data supplementary figure 5b
TOP3 data for protein abundance
	VV2_0073
sample	exp	stat	t0	t30	t60	t120
replicate 1	19934.2	135036	24517.8	34987.5	36744.8	23097.7
replicate 2	20204.9	129401	25790.6	27031.7	36685.5	23088.4
replicate 3	19431.8	134081	28928	26725.1	32393.4	23653.5
replicate 4	19866.1	129129	27375.8	25957.6	37445.2	22395.4
	VV2_0077
sample	exp	stat	t0	t30	t60	t120
replicate 1	1824.73	17801.6	2188.31	4586.35	2907.89	3163.9
replicate 2	2199.98	16928.4	2823.24	2423.32	3584.58	1711.12
replicate 3	3022.94	16415.2	2291.37	2555.34	1764.68	1507.68
replicate 4	1541.02	17086.9	1364.56	6392.14	2969.82	2455.68
	VV2_0078
sample	exp	stat	t0	t30	t60	t120
replicate 1	5067.29	18184.9	3780.86	6318.64	5934.45	3434.31
replicate 2	3205.16	15313.8	5152.68	6256.93	3541.18	2513.88
replicate 3	3956.45	15585.8	4494.27	5425.69	5672.95	3225.34
replicate 4	4675.03	16055.6	4553.86	4062.39	3700.07	2540.29
