# Supplementary material for: The Vibrio vulnificus stressosome is an oxygen-sensor involved in regulating iron metabolism
Source: Commun Biol. 2022 Jun 27;5:622. doi: 10.1038/s42003-022-03548-w (PMC9237108; doi:10.1038/s42003-022-03548-w)
Supplement: Supplementary file 5 — Supplementary Data 2 [new] [file 42003_2022_3548_MOESM5_ESM.xlsx]

## Sheet: Supplementary Data 2
					DRSTX vs WT regulation (1.5-fold; p.fdr 0.05)						log2 fold change DRSTX vs WT						p.fdr DRSTX vs WT						log2 fold change WT				p.fdr WT				log2 fold change DRSTX				p.fdr DRSTX				TOP3 avarage WT						TOP3 avarage DRSTX
					growth		oxygen limitation				growth		oxygen limitation				growth		oxygen limitation				growth	oxygen limitation			growth	oxygen limitation			growth	oxygen limitation			growth	oxygen limitation			growth		oxygen limitation				growth		oxygen limitation
uniprot	chromosome	CMCP6 locus	gene	annotation	exp	stat	t0	t30	t60	t120	exp	stat	t0	t30	t60	t120	exp	stat	t0	t30	t60	t120	stat/exp	t30 / t0	t60 / t0	t120 / t0	stat/exp	t30 / t0	t60 / t0	t120 / t0	stat/exp	t30 / t0	t60 / t0	t120 / t0	stat/exp	t30 / t0	t60 / t0	t120 / t0	exp	stat	t0	t30	t60	t120	exp	stat	t0	t30	t60
A0A3Q0L137	VV1_0002	VV1		GTPases (G3E family)							-0.041915	-0.360771	0.0972404	-0.00499446	0.0714693	-0.26305	0.882165	0.0185623	0.626949	0.991276	0.637546	0.0528637	0.124608	0.0434026	0.267152	0.131235	0.180044	0.798045	0.0712581	0.257716	-0.194248	-0.0588323	0.241381	-0.229056	0.121254	0.78784	0.123878	0.137435	31923.1	34802.9	27089.8	32600.7	32600.7	29669.6	31008.9	27102.7	28978.7	27820.7	34256.4
A0A3Q0L146	VV1_0003	VV1		D-glutamate deacylase							0.00356344	0.338687	0.0491629	0.420626	0.100609	-0.224518	0.982046	0.0288213	0.63308	0.0389229	0.436033	0.0504223	-0.167199	-0.172518	0.0748892	0.0563443	0.0219925	0.00649202	0.212797	0.239296	0.167925	0.198945	0.126335	-0.217336	0.295513	0.414378	0.348097	0.0880625	136561	121617	133230	140328	140328	138536	136899	153798	137848	158230	150464
A0A3Q0L0Z2	VV1_0008	VV1		Uncharacterized protein							0.0209717	0.299562	-0.0537583	-0.368872	-0.0534601	0.281183	0.90519	0.0271373	0.665676	0.0119435	0.436033	0.0371669	1.12761	0.429324	0.328181	0.194031	1.15319e-06	0.000363956	0.000929195	0.0138408	1.4062	0.114211	0.32848	0.528973	6.02129e-06	0.48557	0.0111024	0.00915974	63404.9	138537	61713.4	77476.9	77476.9	70597.4	64333.3	170508	59456.1	64354.3	74658.4
A0A3Q0L158	VV1_0009	VV1	iamC	Possible ABC transport system periplasmic substrate-binding protein							0.74404	0.0817027	0.424832	-0.0107435	-0.165573	-0.603326	0.512014	0.945011	0.557204	0.915262	0.86512	0.16613	1.15028	0.367899	0.382471	0.766574	0.00913206	0.455705	0.544271	0.0925287	0.48794	-0.0676756	-0.207933	-0.261584	0.34955	0.871557	0.710543	0.617832	13395.2	29731.6	12614.8	16444.3	16444.3	21460.6	22435.1	31464	16934.3	16158.3	14661.3
A0A3Q0L141	VV1_0010	VV1	ttg2A	ABC transporter_ ATP-binding protein							-0.385525	0.707404	-0.173783	-0.715818	-0.604132	-0.0455593	0.645005	0.25084	0.822268	0.291055	0.412562	0.763452	0.700991	0.247532	-0.0473255	0.231894	0.405413	0.653395	0.843776	0.672805	1.79392	-0.294503	-0.477675	0.360117	0.00986825	0.602264	0.2186	0.948681	3185.55	5178.5	3158.49	3056.56	3056.56	3709.25	2438.54	8455.78	2800.05	2283.03	2010.81
A0A3Q0L145	VV1_0011	VV1		ABC transport system permease protein													NA	NA	NA	NA	NA	NA					NA	NA	NA	NA					NA	NA	NA	NA	0	2382.8	0	922.878	922.878	0	0	0	1070.93	0	0
Q8CWL9	VV1_0014	VV1	dgt	Deoxyguanosinetriphosphate triphosphohydrolase-like protein							-0.0758209	-0.0720426	-0.407103	-0.722592	-0.0561122	-0.410982	0.840421	0.76607	0.11604	0.232709	0.753251	0.265805	0.719397	0.548686	-0.0440239	-0.21773	0.00573605	0.0859055	0.743062	0.202862	0.723175	0.233197	0.306967	-0.221609	0.120099	0.937489	0.126041	0.486498	15841.2	26082.5	19100.6	18526.5	18526.5	16424.9	15030.2	24812	14404.4	16931.5	17819.8
A0A3Q0L174	VV1_0018	VV1	ppiD	Peptidylprolyl isomerase							0.000793105	0.0763961	0.00393949	-0.00883591	0.0346376	0.0374777	0.990234	0.658303	0.992586	0.931841	0.71065	0.73716	-0.0800825	-0.0422054	-0.0571108	-0.0738038	0.166786	0.467626	0.366695	0.130222	-0.0044795	-0.0549808	-0.0264126	-0.0402656	0.95705	0.751486	0.8323	0.772552	368474	348578	364162	350028	350028	346001	368677	367534	365158	351504	358533
A0A3Q0L103	VV1_0019	VV1	hupB	DNA-binding protein HU-beta							0.973859	0.548718	0.102819	-1.60459	0.188058	-2.27114	0.61404	0.457892	0.761075	0.106328	0.661152	0.0827483	0.0333032	-0.0878845	0.0393108	-0.079486	0.989563	0.350123	0.717765	0.453147	-0.391838	-1.79529	0.12455	-2.45345	0.402938	0.20985	0.822222	0.0614218	255098	261055	379487	389970	389970	359145	501034	381867	407520	117412	444265
A0A3Q0L167	VV1_0021	VV1	lon	Lon protease							-0.0521327	0.0818749	-0.017794	-0.0353695	-0.0247981	-0.00105802	0.802925	0.463049	0.896756	0.717304	0.731517	0.983603	-0.0132319	-0.10239	-0.0926741	-0.153411	0.827468	0.0746625	0.107815	0.00861457	0.120776	-0.119966	-0.0996781	-0.136675	0.318496	0.504859	0.367623	0.301269	204250	202385	195307	183156	183156	175605	197001	214203	192913	177521	180035
Q8DG27	VV1_0022	VV1	clpX	ATP-dependent Clp protease ATP-binding subunit ClpX							-0.0362067	-0.130017	-0.00409402	0.0431656	0.0544155	-0.169784	0.868628	0.246542	0.97797	0.680619	0.442868	0.211228	-0.251842	0.127202	0.186665	0.154207	0.00510097	0.0658442	0.012525	0.0273176	-0.345652	0.174462	0.245175	-0.0114828	0.0175579	0.325158	0.0306906	0.919109	202668	170206	194472	221335	221335	216411	197645	155537	193921	218849	229843
Q8DG26	VV1_0023	VV1	clpP	ATP-dependent Clp protease proteolytic subunit							0.250376	-0.344551	0.103875	-0.066843	0.322468	0.343285	0.781243	0.350457	0.842836	0.983236	0.514215	0.558873	0.791145	0.186618	-0.127398	-0.276655	0.0519491	0.788284	0.870863	0.717163	0.196218	0.0159005	0.0911958	-0.0372452	0.779952	0.967605	0.879434	0.928747	124247	215004	159048	145605	145605	131295	147794	169327	170922	172816	182075
Q8DG25	VV1_0024	VV1	tig	Trigger factor							0.0537579	0.0124794	0.120925	0.198865	0.116914	-0.0650493	0.802812	0.947902	0.365311	0.0692222	0.0800515	0.444795	-0.185305	-0.159324	-0.130306	-0.0513233	0.0229364	0.021737	0.0295747	0.316963	-0.226584	-0.081384	-0.134318	-0.237298	0.0796603	0.633381	0.201156	0.0921573	833664	733176	813139	742915	742915	784721	865314	739546	884234	835734	805626
A0A3Q0L133	VV1_0027	VV1		Transglutaminase-like enzyme							0.0886279	0.409931	0.175832	0.400829	0.190003	-0.179397	0.826295	0.0666355	0.307374	0.0499766	0.079367	0.16629	-1.10226	-0.347159	-0.275574	-0.108633	2.03731e-05	0.0211251	0.0234366	0.192776	-0.780962	-0.122161	-0.261402	-0.463861	0.00446875	0.550816	0.0503649	0.0287485	73306.5	34145.1	51043.3	42167.9	42167.9	47340.9	77951.1	45365.9	57659.2	52977.9	48103.8
A0A3Q0L185	VV1_0029	VV1	dctQ	TRAP-type C4-dicarboxylate transport system_ small permease component		down						-0.903856					NA	0.0184905	NA	NA	NA	NA					NA	NA	NA	NA					NA	NA	NA	NA	0	3218.44	0	0	0	0	0	1720.12	0	0	0
A0A3Q0L112	VV1_0030	VV1	dctP	TRAP-type C4-dicarboxylate transport system_ periplasmic component								0.333732					NA	0.0399156	NA	NA	NA	NA					NA	NA	NA	NA					NA	NA	NA	NA	0	83999.9	0	0	0	0	0	105862	0	0	0
A0A3Q0L177	VV1_0032	VV1	gtsD	ABC-type sugar transport system_ ATPase component													NA	NA	NA	NA	NA	NA					NA	NA	NA	NA					NA	NA	NA	NA	0	0	0	0	0	0	0	0	0	0	0
A0A3Q0L157	VV1_0035	VV1	gtsA	ABC-type sugar transport system_ periplasmic component							0.157548	-0.0878445	-0.39704	0.385528	0.0337487	0.155576	0.731324	0.380584	0.0995586	0.271773	0.993675	0.851052	-1.16349	-0.297402	0.192662	-0.247442	4.06634e-05	0.043071	0.2227	0.142631	-1.40888	0.485166	0.623451	0.305174	0.000124703	0.32699	0.0648344	0.54549	23132.1	10326.9	7854.9	8977.13	8977.13	6616.88	25801.3	9716.87	5965.13	8349.67	9189.61
Q8DG12	VV1_0039	VV1	ydiU	Protein adenylyltransferase SelO		down					0.0483327	-0.816627	0.449077	0.129885	0.625775	-0.356317	0.982046	0.00183363	0.357399	0.789531	0.386905	0.287364	0.650635	-0.379359	-0.12009	0.0774669	0.00664838	0.250139	0.721517	0.756564	-0.214325	-0.698551	0.0566075	-0.727928	0.604144	0.241718	0.975696	0.0981568	19277.1	30262.3	11131	10242	10242	11745.1	19933.8	17181.9	15195.7	9363.47	15803.8
A0A3Q0L147	VV1_0040	VV1		Methyl-accepting chemotaxis protein					down		-0.355779	0.1212	-0.406729	0.067025	-0.700118	0.159972	0.524872	0.452676	0.240435	0.96226	0.0229881	0.962895	2.33667	0.205603	0.126997	0.17788	7.11403e-06	0.0156347	0.0672395	0.411734	2.81365	0.679357	-0.166392	0.74458	8.82558e-06	0.37903	0.701728	0.27278	11772.9	59468.9	11165.3	12192.7	12192.7	12630.4	9199.88	64680.6	8422.36	13487.8	7504.9
A0A3Q0L121	VV1_0042	VV1	fixC	FAD-binding protein_ inferred for ABFAE pathway							-0.00998872	0.214279	0.00422958	0.161858	0.383875	0.422274	0.970789	0.267006	0.992586	0.417303	0.0211092	0.177623	-0.706999	-0.234364	-0.0866189	-0.116087	0.0162447	0.161231	0.356543	0.277758	-0.482731	-0.0767355	0.293027	0.301957	0.00747703	0.686896	0.0637768	0.301269	138790	85022	112045	105516	105516	103383	137833	98636.1	112374	106553	137682
A0A3Q0L188	VV1_0043	VV1		SAM-dependent methyltransferase							0.0292231	-0.11884	0.123652	0.0482696	0.0856181	0.146946	0.881743	0.391614	0.422901	0.863521	0.512201	0.312523	-0.0415661	-0.121727	0.0892469	-0.135697	0.585761	0.209604	0.208982	0.0971772	-0.189629	-0.197109	0.0512131	-0.112403	0.15512	0.458851	0.765153	0.484656	42449.4	41243.9	40393.3	42971	42971	36767.2	43318	37982.6	44008.1	38388.1	45598.3
A0A3Q0L164	VV1_0044	VV1		Uncharacterized protein							0.0168608	-0.0243052	0.164001	0.148318	0.110356	0.059451	0.935955	0.84495	0.193994	0.23034	0.100078	0.595322	-0.0285282	0.131886	0.139792	0.133374	0.642542	0.143513	0.056966	0.122351	-0.0696942	0.116203	0.0861473	0.0288235	0.656446	0.484781	0.328244	0.818484	486298	476776	436324	480719	480719	478584	492014	468811	488853	529857	518933
A0A3Q0L169	VV1_0045	VV1		3-oxoacyl-(Acyl-carrier-protein) synthase							0.106361	0.0094757	-0.0540015	-0.137071	-0.156783	0.00938801	0.836662	0.992937	0.726969	0.399934	0.156382	0.967941	-0.423738	0.16157	0.245563	0.124188	0.0115584	0.188192	0.0243413	0.158909	-0.520623	0.0785	0.142781	0.187578	0.0352757	0.688636	0.254397	0.270374	128850	96056.4	114100	135272	135272	124357	138708	96689.4	109908	116054	121342
A0A3Q0L180	VV1_0047	VV1	acp	Acyl carrier protein							-0.106789	-0.319148	-0.0742094	-0.243789	-0.252611	0.0650798	0.908442	0.587941	0.826029	0.738372	0.217216	0.944805	-0.184124	0.256435	0.558042	0.0343309	0.693758	0.715865	0.107574	0.899184	-0.396483	0.0868559	0.379641	0.17362	0.531167	0.869144	0.431221	0.793967	193382	170211	141235	207935	207935	144636	179584	136432	134153	142478	174536
A0A3Q0L143	VV1_0048	VV1		Acyl carrier protein		down					-0.147375	-0.96756	0.19412	-0.0295658	-0.157685	0.132861	0.564075	0.0273352	0.380841	0.970831	0.0911838	0.308349	0.170044	-0.105011	0.144877	0.0170639	0.182875	0.650548	0.173007	0.876325	-0.65014	-0.328697	-0.206928	-0.0441954	0.0181674	0.51563	0.132331	0.801326	191723	215706	184210	203670	203670	186402	173105	110306	210741	167804	182582
A0A3Q0L131	VV1_0052	VV1	ycdQ	Acyltransferase													NA	NA	NA	NA	NA	NA					NA	NA	NA	NA					NA	NA	NA	NA	0	0	0	0	0	0	0	0	0	0	0
A0A3Q0L199	VV1_0053	VV1	hutH	Histidine ammonia-lyase protein							-0.0664038	0.266125	-0.0416993	-0.158104	-0.0270901	0.105907	0.736675	0.0290587	0.753274	0.152469	0.813778	0.25925	-0.330732	-0.161291	-0.176665	-0.282373	0.00209103	0.0441025	0.0306162	0.00214856	0.00179694	-0.277696	-0.162056	-0.134766	0.972032	0.157718	0.231978	0.298753	53588.6	42610.1	54766.6	48454.5	48454.5	45031.1	51177.9	51241.7	53206.3	43890.2	47553.1
A0A3Q0L179	VV1_0055	VV1	lola3	Outer-membrane lipoprotein carrier protein				down			-0.343272	0.282536	-0.208906	-0.648181	0.135748	-0.0293664	0.678816	0.526448	0.733915	0.0028554	0.637773	0.944389	-0.485471	0.337126	0.0481749	-0.70106	0.240695	0.204111	0.977885	0.165321	0.140336	-0.102149	0.392829	-0.52152	0.718923	0.78505	0.0987172	0.111904	14815.6	10582.2	13780.3	14248.2	14248.2	8476.55	11678.4	12871.5	11922.6	11107.7	15654
A0A3Q0L178	VV1_0056	VV1	VP886	Membrane protein_ inferred for ABFAE pathway							0.0787379	-0.144285	-0.23488	-0.0516021	-0.192166	-0.376068	0.881743	0.248317	0.588215	0.68257	0.222123	0.0368155	-0.0726931	-0.0720234	-0.0361783	-0.0280079	0.931268	0.363917	0.693885	0.769367	-0.295716	0.111254	0.00653579	-0.169196	0.0776947	0.805976	0.896245	0.867642	221201	210331	199086	194156	194156	195259	233609	190314	169175	182737	169943
A0A3Q0L150	VV1_0058	VV1	fabF2	3-oxoacyl-[acyl-carrier-protein] synthase							0.0277262	-0.0538417	-0.241556	0.348169	-0.0276469	0.0804157	0.93446	0.752387	0.485933	0.0586641	0.847064	0.731369	-0.287962	-0.471554	-0.276453	-0.474303	0.281207	0.0622466	0.241414	0.141937	-0.36953	0.118171	-0.0625438	-0.152332	0.0747075	0.542003	0.749214	0.259184	99049.4	81127.2	107903	89086.9	89086.9	77670.3	100971	78155.3	91268.1	99058.5	87395.9
A0A3Q0L156	VV1_0059	VV1	fabZ2	3-hydroxydecanoyl-[acyl-carrier-protein] dehydratase													NA	NA	NA	NA	NA	NA			-0.215563	0.381617	NA	NA	0.376795	0.159932					NA	NA	NA	NA	0	1244.52	912.131	785.536	785.536	1188.33	854.861	0	0	0	0
A0A3Q0L161	VV1_0060	VV1		3-oxoacyl-[acyl-carrier protein] reductase		up					-0.195401	1.41333	0.936804	0.226171	-0.144274	0.119602	0.802812	0.00947375	0.14253	0.502196	0.786777	0.700894	-1.06354	0.634669	0.784963	0.781324	0.00284324	0.111751	0.0931879	0.00010017	0.545187	-0.0759631	-0.296115	-0.0358778	0.295955	0.994672	0.639823	0.972386	10199.8	4880.14	7310.73	12596.7	12596.7	12565	8907.76	12998.3	13994.8	13277	11398
A0A3Q0L1B8	VV1_0061	VV1	fabF2	3-oxoacyl-[acyl-carrier-protein] synthase							-0.422836	-0.127765	-0.119653	-0.045518	-0.537304	-0.391478	0.0469215	0.443655	0.499861	0.976337	0.00225743	0.0350343	-0.531098	0.0822608	-0.227635	0.265631	0.000244395	0.984903	0.0113556	0.00533935	-0.236026	0.156396	-0.645285	-0.00619399	0.178702	0.613078	0.00570366	0.977115	80507.5	55713.4	79161.2	67606.4	67606.4	95164.6	60055.1	50991.6	72860.7	81203.2	46584.7
A0A3Q0L1A0	VV1_0068	VV1		Uncharacterized protein													NA	NA	NA	NA	NA	NA					NA	NA	NA	NA					NA	NA	NA	NA	0	0	0	0	0	0	0	1695.87	0	0	0
A0A3Q0L198	VV1_0078	VV1	xerD	Site-specific recombinase XerC													NA	NA	NA	NA	NA	NA					NA	NA	NA	NA					NA	NA	NA	NA	0	0	0	0	0	0	0	16155.4	0	0	0
A0A3Q0L173	VV1_0081	VV1		Predicted transcriptional regulator							0.00855414	0.0751809	0.188489	-0.372678	-0.248609	0.315811	0.997745	0.441976	0.722544	0.0163245	0.163054	0.259318	0.457083	0.301056	0.177009	-0.0138907	0.00015184	0.00857215	0.0861267	0.908099	0.523709	-0.260111	-0.260089	0.113431	0.00676405	0.612151	0.500223	0.740477	10001.8	13730.1	11260.8	12730.7	12730.7	11152.9	10061.3	14464.5	12832.4	10715.4	10715.5
A0A3Q0L1D6	VV1_0084	VV1		Uncharacterized protein							-3.1013	-3.06724	-1.04924	-2.64846	-0.142251	-1.69935	0.537708	0.240265	0.726475	0.330998	0.986402	0.757753	-0.220488	-0.0352426	-0.717704	-0.914342	0.937866	0.931439	0.752998	0.696799	-0.186434	-1.63446	0.189283	-1.56445	0.718923	0.849075	0.864732	0.838871	296305	254311	286431	174169	174169	151976	34526.8	30341.3	138410	44580.6	157815
A0A3Q0L1C8	VV1_0086	VV1		P2-like prophage tail protein X							0.267097	-0.180985	-0.120531	0.267905	0.207085	-0.351973	0.731324	0.573865	0.740732	0.625113	0.944745	0.428807	-0.48808	-0.426345	-0.306963	0.16555	0.0111156	0.0998737	0.27959	0.655335	-0.936162	-0.0379099	0.0206521	-0.0658932	0.0609285	0.918766	0.975696	0.894471	15155.4	10805.4	12697.7	10264.1	10264.1	14241.7	18237.7	9531.42	11680	11377.1	11848.4
A0A3Q0L1A6	VV1_0088	VV1		Uncharacterized protein													NA	NA	NA	NA	NA	NA					NA	NA	NA	NA					NA	NA	NA	NA	0	3730.22	0	1164.46	1164.46	0	0	0	0	0	0
A0A3Q0L1C0	VV1_0090	VV1		Phage major tail tube protein													NA	NA	NA	NA	NA	NA					NA	NA	NA	NA					NA	NA	NA	NA	0	0	0	0	0	0	12429.3	0	0	0	0
A0A3Q0L1E6	VV1_0094	VV1		Phage tail protein I													NA	NA	NA	NA	NA	NA					NA	NA	NA	NA					NA	NA	NA	NA	0	0	0	0	0	0	0	1496.88	0	0	0
A0A3Q0L1F5	VV1_0106	VV1		ATPase component of ABC transporter													NA	NA	NA	NA	NA	NA					NA	NA	NA	NA					NA	NA	NA	NA	0	0	1251.68	0	0	0	0	0	0	0	0
A0A3Q0L1E5	VV1_0108	VV1		Uncharacterized protein		up					0.154993	0.87259	0.0690821	0.120913	-0.109345	-0.35735	0.894459	0.00386167	0.950211	0.68257	0.803766	0.502924	-0.293059	0.335423	0.699655	0.527455	0.128069	0.287232	0.0395296	0.111147	0.424538	0.387253	0.521229	0.101023	0.200541	0.428057	0.252313	0.868651	2069.38	1688.96	1975.24	3208.01	3208.01	2847.08	2304.08	3092.4	2072.12	2710.13	2973.86
A0A3Q0L1C7	VV1_0109	VV1	gepA	Uncharacterized phage-associated protein	down						-0.676454	-0.309263					0.0394168	0.375682	NA	NA	NA	NA	0.248353				0.410856	NA	NA	NA	0.615544	0.131548	0.111802	0.120129	0.0239674	0.84096	0.887846	0.848479	2624.7	3117.75	0	0	0	0	1642.28	2516.19	1569.71	1719.57	1696.2
A0A3Q0L1C6	VV1_0111	VV1		Uncharacterized protein							0.890912	-0.553823	0.781497	0.000649129	0.639404	-0.646275	0.26046	0.350457	0.130192	0.983236	0.106176	0.101984	-0.382922	-0.289326	-0.175783	0.0269623	0.549448	0.541359	0.721517	0.864628	-1.82766	-1.07017	-0.317876	-1.40081	0.00121587	0.12805	0.0980155	0.00542478	28634.8	21959.6	31032.8	27472.9	27472.9	31618.2	53098.9	14959.1	53342.6	25405.1	42794.1
A0A3Q0L1E0	VV1_0112	VV1		Uncharacterized protein							-0.277193	-0.0470832	-0.257938	-0.40704	0.45478	-0.405971	0.739852	0.98465	0.709218	0.17637	0.102695	0.24354	0.280364	-0.258025	-0.603936	-0.269044	0.450025	0.549696	0.139139	0.567174	0.510474	-0.407127	0.108782	-0.417078	0.208331	0.396761	0.722295	0.259184	8244.93	10013.5	8530.14	5612.46	5612.46	7078.9	6803.68	9691.96	7133.61	5379.62	7692.3
A0A3Q0L1G4	VV1_0116	VV1		Uncharacterized protein													NA	NA	NA	NA	NA	NA					NA	NA	NA	NA					NA	NA	NA	NA	0	0	0	0	0	0	0	0	0	0	0
A0A3Q0L1D5	VV1_0124	VV1		Secretion activating protein							0.267235		0.285985	0.254733		0.309349	0.431476	NA	0.153786	0.100328	NA	0.229501		-0.28661		-0.160549	NA	0.0457454	NA	0.316963	-0.475928	-0.317863		-0.137185	0.0176982	0.170171	NA	0.483897	2169.91	0	2278.95	0	0	2038.94	2611.49	1877.67	2778.59	2229.14	0
A0A3Q0L1G9	VV1_0129	VV1		Transcriptional regulator							3.81847	0.0466176	-0.111836	2.79361	0.198197	2.2421	0.601982	0.769602	0.663757	0.158376	0.826905	0.0803579	0.628723	0.0430922	0.010551	0.018486	0.000499671	0.798045	0.969959	0.876001	-3.14313	2.94854	0.320585	2.37242	0.513534	0.25341	0.641742	0.0555889	1059.54	1638.25	1260.28	1269.53	1269.53	1276.53	14948.3	1692.05	1166.28	9003.28	1456.49
A0A3Q0L193	VV1_0130	VV1	mltB	Membrane-bound lytic murein transglycosylase B							-0.0706944	-0.197499	-0.117994	-0.24653	0.0143004	0.126508	0.729658	0.146264	0.296504	0.0751167	0.873212	0.200688	0.161781	0.33029	0.274584	0.0618055	0.0382218	0.000801778	0.00699674	0.237004	0.0349763	0.201754	0.406878	0.306307	0.817182	0.319636	0.00351606	0.039641	43587.6	48760	43467.4	52580.2	52580.2	45370.1	41503.2	42521.7	40053.9	46065.8	53104
Q8DFS5	VV1_0131	VV1	ycgL	YcgL domain-containing protein VV1_0131							-0.153644	-0.399544	-0.0803989	-0.165295	-0.13521	-0.169087	0.601982	0.0239705	0.707004	0.197967	0.264266	0.36444	-0.230811	-0.0357963	-0.0340783	-0.0927993	0.0149821	0.689927	0.701237	0.177824	-0.476712	-0.120693	-0.0888894	-0.181488	0.0256556	0.678662	0.702672	0.483796	39261.6	33457	39323.5	38405.5	38405.5	36873.7	35295.3	25363.7	37192	34207.2	34969.6
Q8DFS4	VV1_0132	VV1	minC	Probable septum site-determining protein MinC							-0.0447984	0.598939	0.268445	0.174431	0.497386	0.326451	0.871191	0.0663044	0.621632	0.227353	0.156314	0.124479	-0.905953	0.0419703	-0.213274	-0.0524245	0.00391226	0.805629	0.556617	0.946224	-0.262216	-0.0520439	0.0156674	0.00558122	0.0657896	0.973705	0.891203	0.933605	9577.73	5111.44	7636.24	6586.85	6586.85	7363.74	9284.89	7741.8	9197.92	8872.03	9298.35
A0A3Q0L1E7	VV1_0133	VV1	minD	Septum site-determining protein MinD		down					-0.146359	-0.916685	-0.458588	0.452532	-0.174118	-0.818787	0.804627	0.0239804	0.265357	0.294218	0.381267	0.0539209	-0.313038	-0.0821058	0.0869651	0.348877	0.191634	0.657498	0.480094	0.0638844	-1.08337	0.829014	0.371434	-0.0113227	0.101252	0.227556	0.289259	0.982219	24165.8	19452.1	26826.3	28493.1	28493.1	34165.2	21834.5	10304.3	19521.5	34679.3	25253.7
Q8DFS2	VV1_0134	VV1	minE	Cell division topological specificity factor							0.813329	2.01428	0.835091	0.128292	0.133376	0.847708	0.760634	0.0953273	0.699519	0.415065	0.851594	0.628	-1.40524	0.456889	0.439235	-0.402645	0.0700018	0.309893	0.323221	0.853547	-0.204286	-0.24991	-0.26248	-0.390028	0.895176	0.869144	0.975696	0.853655	5071.42	1914.74	9157.41	12416.4	12416.4	6927.31	8911.81	7735.17	16336.5	13738.2	13619
A0A3Q0L1F8	VV1_0135	VV1	rnd	Ribonuclease D							-0.265481	-0.288686	-0.165267	-0.114143	-0.175059	-0.140841	0.0422342	0.0288213	0.353767	0.219588	0.0347807	0.200926	-0.200358	-0.0258683	0.0137247	-0.0564517	0.00760299	0.805629	0.867477	0.605901	-0.223562	0.0252553	0.00393262	-0.0320261	0.0528051	0.885644	0.959768	0.837546	30843.4	26844.1	27097.9	27356.9	27356.9	26058	25659.3	21975.8	24164.9	24591.6	24230.9
A0A3Q0L1B3	VV1_0136	VV1	fadD	Long-chain-fatty-acid--CoA ligase							0.0330859	-0.0955374	-0.0579092	0.040591	-0.0862849	-0.0556273	0.882165	0.390507	0.695781	0.803186	0.361782	0.648162	0.167486	-0.154205	-0.144019	-0.151032	0.0116984	0.0702943	0.0789514	0.109974	0.0388623	-0.0557052	-0.172395	-0.14875	0.766789	0.784475	0.163263	0.259925	66022.6	74149.9	70480.9	63784.9	63784.9	63475.6	67554.2	69398.6	67707.9	65143.4	60081.8
A0A3Q0L1D3	VV1_0138	VV1	slp	Starvation lipoprotein Slp paralog				down			-0.142497	-0.384573	-0.320216	-0.677487	-0.359361	0.102357	0.429585	0.0213272	0.0218165	0.000759227	0.000766793	0.396491	0.79978	0.235191	0.0904696	0.0764606	1.10631e-05	0.0038403	0.0939188	0.203763	0.557704	-0.122079	0.0513245	0.499034	0.00286127	0.467	0.602554	0.0148082	53063.9	92375.5	64013.6	68156.4	68156.4	67497.8	48073.2	70760.2	51271.7	47111.6	53128.6
A0A3Q0L1I0	VV1_0139	VV1	VV15	Chromosome segregation ATPase							0.49258	-0.18383	0.576051			0.251555	0.248592	0.738694	0.395075	NA	NA	0.669508	-0.607443	0.573619	0.259334	0.15433	0.0751248	0.0479253	0.655767	0.655335	-1.28385			-0.170166	0.0523587	NA	NA	0.792862	2673.12	1754.53	1617.84	1936.43	1936.43	1800.5	3760.97	1544.62	2411.81	0	0
A0A3Q0L1A2	VV1_0140	VV1	yeaZ	Putative metal-dependent protease							-0.00459214	-0.553585	-0.158406	-0.114577	-0.0696249	-0.0166843	0.972944	0.00714872	0.611723	0.451934	0.637546	0.857526	0.696847	-0.0818998	0.10744	0.00418231	0.000629407	0.39344	0.284073	0.949217	0.147854	-0.0380704	0.196222	0.145904	0.476277	0.962931	0.473286	0.537389	23486.7	38070.9	28854.5	31085.4	31085.4	28938.3	23412	25938.7	25854.1	25180.7	29620.8
A0A3Q0L1G1	VV1_0142	VV1		Uncharacterized protein								0.0651008					NA	0.98541	NA	NA	NA	NA					NA	NA	NA	NA					NA	NA	NA	NA	0	111429	0	0	0	0	0	116572	0	0	0
A0A3Q0L1F3	VV1_0143	VV1	purU	Formyltetrahydrofolate deformylase							0.0397537	0.219325	0.230322	0.206132	0.209871	0.192873	0.849301	0.120217	0.135797	0.0586641	0.0207559	0.0486508	-0.739915	-0.0904891	-0.0705756	-0.0795267	1.50334e-05	0.182575	0.276736	0.150749	-0.560344	-0.114679	-0.0910267	-0.116976	0.0024137	0.514201	0.438275	0.396904	111337	66666	101847	96985	96985	96385.1	114448	77611.9	119477	110347	112171
A0A3Q0L1F4	VV1_0144	VV1	yecM	Uncharacterized protein							0.252813	0.273418	-0.43602	0.258998	0.730145	0.00919486	0.975264	0.412903	0.406195	0.680836	0.155685	0.936798	-0.785363	-0.279399	-0.33099	-0.38255	0.0373971	0.2871	0.288718	0.10207	-0.764759	0.415619	0.835175	0.0626648	0.379698	0.61115	0.136433	0.755724	19015.7	11033	18702.1	14868	14868	14346	22657.7	13335.2	13824.1	18439.5	24663.2
Q8DFR1	VV1_0145	VV1	argS	Arginine--tRNA ligase							-0.0176477	0.0128222	0.0695547	-0.0878976	-0.0288147	-0.0861881	0.930263	0.961936	0.65605	0.435627	0.702007	0.38418	-0.184373	-0.05428	-0.0622735	-0.0700721	0.013121	0.472435	0.361366	0.250889	-0.153903	-0.211732	-0.160643	-0.225815	0.230267	0.29411	0.163671	0.13447	251043	220926	240256	230106	230106	228866	247991	222898	252123	217708	225556
A0A3Q0L1C3	VV1_0146	VV1	MA2_2196	Histidine triad family protein							0.064315	0.112262	0.0501667	0.282851	0.555505	0.0858494	0.883434	0.397923	0.868315	0.118054	0.0617968	0.508376	-0.0647077	-0.0572987	0.00136278	0.0383676	0.64901	0.857059	0.987051	0.808453	-0.016761	0.175385	0.506702	0.0740503	0.972975	0.487469	0.0487432	0.674616	14859.8	14208	13194.9	13207.4	13207.4	13550.5	15537.2	15357.8	13661.8	15427.8	19410.7
A0A3Q0L1E3	VV1_0148	VV1	feoB	Ferrous iron transport protein B	down	down		down			-2.1092	-1.79392	-0.413954	-0.829471	-0.247301	0.106642	0.000472235	0.00173752	0.0237221	0.000304584	0.0205529	0.443934	-0.13817	1.302	1.02137	0.856405	0.545629	1.13997e-05	5.36675e-05	0.000538375	0.177115	0.886486	1.18802	1.377	0.751861	0.00163291	2.11486e-05	0.000163639	36305.3	32989.6	131695	267320	267320	238437	8414.67	9513.8	98845.6	182733	225210
A0A3Q0L1J0	VV1_0149	VV1	feoA	Ferrous iron transport protein A			down	down	down			-0.555359	-0.673261	-1.18285	-0.622494	-0.301974	NA	0.00947375	0.0259273	0.000162278	0.00285361	0.034255	2.02469	1.54364	1.43462	1.02452	6.02083e-07	1.65872e-06	3.76216e-06	1.5359e-05		1.03405	1.48538	1.39581	NA	0.0164761	0.000479499	0.0021615	17681.7	71947.4	60078.6	162398	162398	122217	0	48959.3	37674.5	77148.5	105485
A0A3Q0L1B1	VV1_0150	VV1		Signal transduction histidine kinase				down			0.220417	-0.206897	-0.467162	-0.68588	-0.163411	-0.488146	0.601982	0.454764	0.0969225	0.0252817	0.449504	0.0150856	0.791988	-0.0516457	-0.132213	0.00175088	0.0138263	0.571141	0.0652266	0.991841	0.364673	-0.270364	0.171539	-0.0192326	0.0206348	0.498246	0.629956	0.995979	3035.16	5255.26	3690.19	3367.04	3367.04	3694.67	3536.18	4553.15	2669.43	2213.25	3006.47
A0A3Q0L1H9	VV1_0151	VV1	znuA	Zinc ABC transporter_ periplasmic-binding protein ZnuA			down	down	down	down	-0.453576	-0.607549	-1.18329	-1.71851	-1.24655	-1.16866	0.0574089	0.0752439	0.000137628	0.000141673	0.000123232	0.000501621	3.25287	0.480358	0.274467	-0.0279024	1.02081e-08	0.00124401	0.0383972	0.691267	3.09889	-0.0548549	0.211216	-0.0132682	2.9826e-05	0.797045	0.102332	0.938013	27032.7	257692	62857.9	76029.6	76029.6	61653.8	19740.1	169126	27679.1	26646.5	32043.1
Q8DFQ4	VV1_0152	VV1	znuC	Zinc import ATP-binding protein ZnuC							-0.300717	-0.349547	-0.313525	-0.557403	-0.538706	-0.436005	0.601982	0.0183907	0.435096	0.00146791	0.000590749	0.0189627	2.08731	0.105931	0.0985142	-6.90839e-05	4.21937e-08	0.571141	0.609713	0.918888	2.03848	-0.137946	-0.126666	-0.122549	0.000384596	0.408191	0.215034	0.402068	14900.5	63320	17759.9	19014.9	19014.9	17759	12096.9	49695.5	14290.9	12987.7	13089.7
A0A3Q0L1G3	VV1_0154	VV1	sucD	Succinate--CoA ligase [ADP-forming] subunit alpha							-0.102107	-0.0262288	0.0719599	0.0426817	-0.0250659	-0.110651	0.582033	0.81947	0.684102	0.725823	0.759694	0.410393	-0.231604	-0.143228	-0.0793042	-0.0814951	0.00432175	0.0345283	0.217652	0.111147	-0.155726	-0.172506	-0.17633	-0.264106	0.212133	0.437166	0.182375	0.162084	492337	419317	417514	395183	395183	394583	458696	411762	438867	389407	388376
Q8DFQ1	VV1_0155	VV1	sucC	Succinate--CoA ligase [ADP-forming] subunit beta							-0.0840955	-0.0518369	0.0170131	0.0919311	0.00161101	-0.0546325	0.713708	0.709624	0.964507	0.277953	0.974074	0.593023	-0.28799	-0.217014	-0.119504	-0.157149	0.00331389	0.0038403	0.0723314	0.0286491	-0.255731	-0.142096	-0.134906	-0.228795	0.0977366	0.531093	0.372591	0.204078	631162	516949	544975	501651	501651	488731	595423	498704	551439	499715	502212
A0A3Q0L1D4	VV1_0156	VV1	sucB	Dihydrolipoyllysine-residue succinyltransferase component of 2-oxoglutarate dehydrogenase complex							-0.0232164	0.106127	0.0539112	0.0563411	0.0251946	-0.037941	0.929544	0.430876	0.809558	0.584117	0.694057	0.693853	-0.190048	-0.161845	-0.112452	-0.144136	0.0409775	0.0470966	0.118374	0.0605243	-0.060704	-0.159415	-0.141168	-0.235988	0.679901	0.474603	0.317956	0.169604	583166	511190	543537	502780	502780	491858	573857	550212	564232	505207	511637
A0A3Q0L1E1	VV1_0157	VV1	sucA	Oxoglutarate dehydrogenase (Succinyl-transferring)_ E1 component							0.0365109	0.0558257	0.0833004	0.207151	0.0809947	-0.0658574	0.856952	0.629319	0.483464	0.0608251	0.206858	0.364241	-0.122384	-0.179504	-0.139759	-0.0748902	0.0305853	0.0135014	0.0253177	0.121646	-0.103069	-0.0556533	-0.142065	-0.224048	0.382931	0.725688	0.144178	0.0796849	254369	233681	232604	211128	211128	220838	260889	242900	246430	237105	223320
A0A3Q0L1F0	VV1_0158	VV1	sdhB	Succinate dehydrogenase iron-sulfur subunit							0.169888	0.239786	0.128985	0.27704	0.176351	-0.034823	0.545028	0.0674872	0.494718	0.0854119	0.258494	0.742372	-0.329353	-0.145316	-0.0584016	-0.0816351	0.000395592	0.123774	0.639665	0.10207	-0.259455	0.00273862	-0.0110354	-0.245443	0.110949	0.976945	0.975696	0.185772	275858	219554	230520	221375	221375	217838	310332	259253	252079	252558	250159
A0A3Q0L1J6	VV1_0159	VV1	sdhA	Succinate dehydrogenase flavoprotein subunit							0.0675329	0.124817	-0.144984	0.0974736	-0.0759162	-0.251901	0.830693	0.532032	0.392557	0.409041	0.382934	0.0671535	-0.426359	-0.455301	-0.271067	-0.379711	0.00428521	0.000473384	0.00564806	0.000545366	-0.369075	-0.212844	-0.201999	-0.486628	0.0509877	0.373563	0.174314	0.0335263	412805	307184	378217	313431	313431	290695	432588	334944	342056	295138	297364
A0A3Q0L1I9	VV1_0161	VV1	sdhC	Succinate dehydrogenase_ cytochrome b556 subunit							0.632036	-0.867424	0.173074	-1.34085	0.22018	0.0222704	0.512014	0.130299	0.861976	0.268018	0.593075	0.966298	0.610425	0.611796	-0.410632	-0.83075	0.11929	0.697326	0.319314	0.0521501	-0.889034	-0.902125	-0.363526	-0.981553	0.0963333	0.235432	0.543727	0.0958584	23635.7	36084.8	30343.5	22827.2	22827.2	17060.2	36629.4	19779	34211	18306.3	26591
A0A3Q0L1H4	VV1_0162	VV1	gltA	Citrate synthase							-0.0127325	0.0275581	-0.0298544	0.286696	0.0683511	-0.2002	0.949612	0.908886	0.830235	0.049403	0.250015	0.0671535	-0.0624634	-0.238167	-0.196802	-0.0505128	0.283921	0.0161134	0.0125077	0.432804	-0.0221728	0.0783836	-0.0985962	-0.220858	0.863344	0.647449	0.302501	0.105317	803428	769385	728451	635561	635561	703388	796368	784222	713532	753372	666397
A0A3Q0L1G6	VV1_0163	VV1	ybgI	Uncharacterized protein							-0.060843	-0.369449	-0.120441	-0.245171	-0.349791	-0.134599	0.83442	0.00771504	0.543538	0.206607	0.0860715	0.221015	0.00681398	0.0589255	0.13882	-0.0712978	0.897857	0.313038	0.147015	0.275827	-0.301792	-0.0658052	-0.0905299	-0.0854558	0.110949	0.832948	0.702503	0.69646	38809.3	38993	38904.6	42834.1	42834.1	37028.6	37206.6	30183.7	35788.6	34192.8	33611.8
A0A3Q0L1I3	VV1_0165	VV1	cdr	Pyridine nucleotide-disulphide oxidoreductase		down					0.0199597	-1.08221	0.0771831	0.298884	0.29402	0.0390975	0.93446	0.0372238	0.796807	0.51858	0.341798	0.897848	-1.0798	-0.145412	-0.302105	-0.174803	5.62006e-06	0.394777	0.259451	0.274445	-2.18196	0.0762889	-0.0852684	-0.212888	0.000913519	0.962152	0.72112	0.381217	8870.37	4196.53	9211.58	7471.22	7471.22	8160.44	8993.94	1982.05	9717.81	10245.5	9160.1
A0A3Q0L1K5	VV1_0169	VV1	pgm	Phosphoglucomutase_ alpha-D-glucose phosphate-specific							-0.0624226	-0.118737	0.0456582	0.0627913	-0.0387074	-0.15334	0.803259	0.323653	0.82898	0.501017	0.565587	0.104317	-0.264255	-0.110002	-0.0231066	-0.0260678	0.00750926	0.200544	0.814228	0.796349	-0.32057	-0.092869	-0.107472	-0.225066	0.0395483	0.648239	0.417781	0.160754	318901	265526	309079	304169	304169	303545	305397	244548	319018	299129	296116
A0A3Q0L1D2	VV1_0170	VV1	seqA	Negative modulator of initiation of replication							0.0476668	-0.185205	0.131209	-0.0381396	0.025777	0.0493634	0.886732	0.202202	0.396547	0.762437	0.846345	0.675466	0.0256973	0.207252	0.257396	0.0952856	0.802645	0.0147669	0.0709048	0.316273	-0.207175	0.0379032	0.151964	0.0134402	0.189326	0.872825	0.244627	0.906711	160630	163517	141854	169561	169561	151539	166026	143817	155360	159496	172618
A0A3Q0L1J8	VV1_0171	VV1	ybfF	Esterase/lipase ybfF													NA	NA	NA	NA	NA	NA					NA	NA	NA	NA					NA	NA	NA	NA	0	0	0	0	0	0	0	0	0	0	0
A0A3Q0L1H5	VV1_0173	VV1	fldA	Flavodoxin							0.167517	-0.348091	0.0224976	0.465758	0.12488	-0.0673936	0.889593	0.110624	0.989984	0.244753	0.87051	0.83061	0.194925	-0.246139	-0.356755	-0.269431	0.205909	0.120238	0.182826	0.140321	-0.320683	0.197122	-0.254373	-0.359322	0.465119	0.741192	0.551768	0.356738	112150	128374	112838	88117.6	88117.6	93615.9	125958	100853	114612	131392	96084.9
P33117	VV1_0175	VV1	fur	Ferric uptake regulation protein							-0.040574	0.0613429	0.090669	0.000425399	-0.154913	0.168356	0.883434	0.88651	0.671051	0.998549	0.0860715	0.543077	-0.474976	-0.154548	-0.0695634	-0.056979	0.000254088	0.0622288	0.408126	0.581564	-0.37306	-0.244792	-0.315145	0.020708	0.133425	0.29411	0.0532882	0.982219	260061	187108	226209	215560	215560	217449	252849	195235	240882	203289	193613
A0A3Q0L1F2	VV1_0176	VV1	glnS	Glutamine--tRNA ligase							-0.0323131	0.190832	0.034682	0.283745	-0.160107	0.195286	0.950737	0.131729	0.819971	0.466615	0.213227	0.16355	0.0193674	0.220308	0.246984	0.122982	0.825114	0.0376377	0.0357563	0.230471	0.242513	0.469371	0.052195	0.283586	0.10628	0.348811	0.658369	0.0586145	242399	245675	232975	276477	276477	253706	237030	280419	238643	330403	247435
A0A3Q0L1F7	VV1_0179	VV1	nagE	PTS system_ N-acetylglucosamine-specific IIB component							0.230871	0.0532518	-0.508407	-0.424918	-0.553712	-0.0458552	0.901133	0.730123	0.435407	0.453226	0.417883	0.944389	1.51481	0.731938	0.457207	0.694796	0.00226158	0.13168	0.470271	0.254153	1.33719	0.815428	0.411902	1.15735	0.0122665	0.403092	0.70659	0.000733884	30960.9	88474.2	35387.4	48582.7	48582.7	57280	36334	91800.9	24877.3	43779.5	33097.7
A0A3Q0L1L3	VV1_0181	VV1	nagC	N-acetylglucosamine-6P-responsive transcriptional repressor NagC_ ROK family							0.127676	0.0653984	-0.0844388	-0.0365502	-0.023393	-0.306018	0.564075	0.576771	0.427066	0.676038	0.765861	0.130798	0.00835348	-0.122645	-0.0713124	-0.139739	0.900871	0.0528689	0.228347	0.0360572	-0.0539241	-0.0747561	-0.0102665	-0.361318	0.667425	0.602044	0.925465	0.0849178	91373	91903.6	92036.9	87598.1	87598.1	83540.4	99828	96165.5	86804.7	82421.3	86189.2
A0A3Q0L1E4	VV1_0182	VV1	kefB	Kef-type K+ transport system_ predicted NAD-binding component													NA	NA	NA	NA	NA	NA					NA	NA	NA	NA				-0.205538	NA	NA	NA	0.661839	0	0	0	0	0	0	0	11875.8	16926.5	0	0
A0A3Q0L1K6	VV1_0183	VV1	asnB	Asparagine synthase (Glutamine-hydrolyzing)							-0.0152552	0.161499	0.148398	0.0271786	-0.0236163	-0.116068	0.93688	0.141981	0.365311	0.767424	0.742003	0.295592	-0.763593	-0.144673	-0.0446499	-0.116197	7.33529e-06	0.0186877	0.358544	0.0480768	-0.586839	-0.265892	-0.216665	-0.380663	0.000852651	0.234271	0.121359	0.0510168	448505	264182	392508	380547	380547	362135	443787	295474	435032	361809	374368
A0A3Q0L1J3	VV1_0184	VV1	rfaH	Transcription antitermination protein RfaH							-0.203848	-0.244884	-0.115643	-0.232702	-0.153071	0.154148	0.547928	0.153039	0.485933	0.118545	0.160574	0.315675	-0.129774	0.289674	0.280464	0.17271	0.297215	0.0100204	0.00640315	0.0661295	-0.170809	0.172615	0.243036	0.442501	0.325946	0.454057	0.111224	0.0410003	52947.3	48392.5	49567.9	60204.4	60204.4	55871.6	45970.5	40837.6	45749.7	51564.5	54143.9
A0A3Q0L1J1	VV1_0186	VV1		Methyl-accepting chemotaxis protein							0.145035	0.289355	-0.0937659	0.47758	0.206165	0.137344	0.815308	0.0183907	0.598077	0.680189	0.626831	0.268378	0.403575	0.362024	0.400016	0.253365	0.00623995	0.0211251	0.00884462	0.0289998	0.547895	0.93337	0.699946	0.484475	0.0248607	0.403092	0.0660212	0.0210676	25096.2	33196.8	28606.1	37746.3	37746.3	34098	27750.3	40569.6	26806	51192.2	43544.8
Q8DFM2	VV1_0187	VV1	hemH	Ferrochelatase							-0.476806	-0.0524147	-0.196451	-0.18662	0.110727	0.218691	0.541476	0.794853	0.598077	0.491763	0.555401	0.65649	0.409197	0.256017	0.750871	0.0836847	0.111981	0.195399	0.016249	0.898644	0.833589	0.265847	1.05805	0.498827	0.0125313	0.630694	0.00076165	0.179074	20291.1	26945.5	18130.5	30510.1	30510.1	19213.2	14580.5	25984.1	15822.4	19023.9	32943.9
Q8DFM1	VV1_0188	VV1	adk	Adenylate kinase							-0.153357	-0.129904	0.188575	0.0856504	-0.0219671	-0.131046	0.554487	0.25084	0.161764	0.392397	0.878988	0.152408	-0.159685	-0.0590557	-0.138766	-0.0172965	0.109186	0.217015	0.138312	0.776973	-0.136232	-0.16198	-0.349308	-0.336917	0.276822	0.396761	0.0544536	0.0335263	545451	488299	499827	453991	453991	493871	490446	446253	569622	509127	447131
Q8DFM0	VV1_0189	VV1	htpG	Chaperone protein HtpG							-0.0373125	0.0825849	-0.0454352	0.103818	0.0327511	-0.00958885	0.882052	0.76607	0.723876	0.347056	0.647906	0.930277	0.0239184	-0.113267	-0.118894	-0.0836033	0.78075	0.0807943	0.0737851	0.161394	0.143816	0.0359864	-0.0407081	-0.0477569	0.520026	0.850306	0.722295	0.731856	296341	301295	303335	279339	279339	286257	288775	319045	293931	301355	285753
A0A3Q0L1H1	VV1_0190	VV1	toxR	Transcriptional activator ToxR							-0.181295	-0.1018	0.232611	-0.125463	0.441293	0.275866	0.833433	0.55053	0.717791	0.712685	0.10293	0.373623	-0.0122747	0.0723835	-0.123855	-0.0279447	0.896988	0.810295	0.791834	0.995375	0.0672203	-0.28569	0.0848281	0.015311	0.739732	0.646157	0.803313	0.912568	108192	107276	128831	118232	118232	126359	95416	99966.9	151371	124177	160538
A0A3Q0L1M1	VV1_0191	VV1	toxS	Transmembrane regulatory protein ToxS													NA	NA	NA	NA	NA	NA					NA	NA	NA	NA					NA	NA	NA	NA	2282.76	0	0	0	0	3061.25	0	0	0	0	0
A0A3Q0L1K0	VV1_0194	VV1	yfcE	Phosphoesterase		up				up	0.480017	1.06741	0.662276	-0.415315	0.330632	0.968296	0.554487	0.00683267	0.507966	0.2047	0.516802	0.0370152	-0.694198	1.397	1.2011	0.786994	0.045137	0.142936	0.212359	0.323917	-0.106806	0.319409	0.869451	1.09301	0.837316	0.633381	0.082448	0.0182356	12845.4	7939.14	12823	29481.8	29481.8	22125.7	17916.3	16637.8	20293.3	25322.4	37075.3
A0A3Q0L1J9	VV1_0196	VV1	VV993	Nitrogen regulatory protein P-II		up						0.974883					NA	0.0434887	NA	NA	NA	NA					NA	NA	NA	NA					NA	NA	NA	NA	0	1115.88	0	0	0	1343.74	0	2193.24	0	0	0
A0A3Q0L1H2	VV1_0199	VV1	yfcH	Cell division inhibitor		up				up	-0.298052	1.30517	0.0237835	-0.988299	0.632948	1.03645	0.853502	0.00728534	0.950271	0.196425	0.259475	0.00323262	0.739279	0.669137	-0.335652	-0.175832	0.0657455	0.284822	0.747277	0.991052	2.34251	-0.342945	0.273513	0.836838	0.00128084	0.694234	0.686585	0.119998	4379.09	7310.2	3978.87	3152.96	3152.96	3522.32	3561.73	18064.5	4045.01	3189.2	4889.39
A0A3Q0L1N0	VV1_0201	VV1	ybbN	Thioredoxin domain-containing protein							-0.0328184	-0.0290324	-0.0980696	-0.241214	-0.169519	-0.242359	0.882165	0.810973	0.512621	0.0280196	0.0860715	0.0874694	0.0438858	-0.253409	-0.261411	-0.230096	0.454388	0.00272935	0.00656241	0.00861457	0.0476718	-0.396553	-0.33286	-0.374386	0.768161	0.092682	0.0310357	0.0569097	84150.5	86749.7	86396.1	72077.8	72077.8	73659.4	82257.9	85021.4	80718.3	61319.4	64087.2
A0A3Q0L1G2	VV1_0202	VV1	qmcA	Stomatin/prohibitin-family membrane protease subunit YbbK							-0.125657	0.0420302	-0.0321163	-0.0888854	0.00526501	0.0867788	0.531359	0.758516	0.812924	0.271359	0.955548	0.333482	-0.0212339	0.0557399	0.0495969	0.0050797	0.769383	0.323295	0.384713	0.950401	0.146453	-0.00102928	0.0869782	0.123975	0.244029	0.999615	0.403118	0.281552	301019	296621	301793	312349	312349	302858	275910	305389	295149	294939	313491
A0A3Q0L1M4	VV1_0203	VV1	ybbJ	Activity regulator of membrane protease YbbK							-0.288742	-2.25672	-0.39808	-0.520507	0.389071	-0.278029	0.273329	0.365648	0.215986	0.112445	0.792408	0.106856	2.35623	0.104103	0.191271	0.230832	0.17779	0.407234	0.427292	0.0156825	0.388257	-0.018324	0.978421	0.350883	0.205209	0.961704	0.296859	0.238676	2781.21	14240.7	3436.1	3923.24	3923.24	4032.31	2276.74	2979.83	2607.55	2574.64	5137.67
A0A3Q0L1K7	VV1_0204	VV1		Uncharacterized protein											0.531369		NA	NA	NA	NA	0.126299	NA	-0.000638001				0.967777	NA	NA	NA			-0.566718		NA	NA	0.83297	NA	1450.65	1450	0	886.99	886.99	0	0	0	1898.79	0	1281.97
A0A3Q0L1K1	VV1_0205	VV1	chiP	N-acetylglucosamine-regulated outer membrane porin								0.343303					NA	0.127508	NA	NA	NA	NA					NA	NA	NA	NA					NA	NA	NA	NA	0	1747.33	0	0	0	0	0	2216.76	0	0	0
Q8DFK5	VV1_0206	VV1	ligA	DNA ligase							-0.0814262	0.300512	0.0751791	0.124147	-0.246539	-0.0912864	0.753603	0.0488579	0.711326	0.385696	0.0133978	0.334691	-0.363097	-0.0269349	0.16255	-0.00521283	0.00246826	0.795052	0.0683909	0.966363	0.0188418	0.022033	-0.159168	-0.171678	0.901022	0.915757	0.244902	0.286535	65782.2	51145.3	55886.4	62551.6	62551.6	55684.8	62172.3	62989.6	58875.8	59781.9	52725.8
Q8DFK4	VV1_0207	VV1	zipA	Cell division protein ZipA							-0.0852543	-0.0535265	-0.0713762	-0.127414	-0.148509	0.1743	0.81157	0.718007	0.695781	0.416365	0.228492	0.178162	0.126221	0.0583707	0.0866868	-0.151642	0.283869	0.622287	0.180347	0.0540126	0.157949	0.00233288	0.00955419	0.0940345	0.282152	0.970206	0.953567	0.596692	91790	100183	92321.2	98038.5	98038.5	83109.8	86523	96533.7	87864.8	88007	88448.6
A0A3Q0L1H6	VV1_0208	VV1	cysZ	Sulfate transporter CysZ		down					-0.0957089	-0.959937	0.286461	-0.516292	0.143228	0.0684422	0.832087	0.00343937	0.193994	0.0511732	0.44834	0.491363	0.805267	0.358461	0.312352	-0.0825727	2.73235e-05	0.00176534	0.0167083	0.264503	-0.0589614	-0.444292	0.169119	-0.300591	0.905757	0.248645	0.460607	0.136203	3095.94	5410.06	3168.27	3934.13	3934.13	2992.02	2897.22	2781.2	3864.16	2839.94	4344.75
A0A3Q0L1I1	VV1_0209	VV1	cysK	Cysteine synthase							-0.242957	-0.15146	0.0850256	-0.0512834	-0.107879	-0.242328	0.345352	0.329228	0.805269	0.564395	0.477163	0.197847	-0.289546	-0.0900116	-0.0505164	-0.0692452	0.0032776	0.0810777	0.632041	0.446536	-0.198048	-0.226321	-0.243421	-0.396598	0.2793	0.474603	0.263991	0.142589	1.52558e+06	1.24817e+06	1.33807e+06	1.29203e+06	1.29203e+06	1.27536e+06	1.28913e+06	1.12377e+06	1.4193e+06	1.21323e+06	1.19894e+06
A0A3Q0L1I8	VV1_0210	VV1	ptsH	Phosphocarrier protein of PTS system							-0.22354	-0.207667	-0.00146279	0.183883	-0.0700676	-0.234858	0.277805	0.202202	0.998557	0.237951	0.793537	0.294784	-0.158641	-0.228875	-0.0639337	-0.208038	0.069607	0.0811277	0.721517	0.165421	-0.142767	-0.0435296	-0.132538	-0.441433	0.347567	0.862117	0.444712	0.0880625	775739	694961	713649	682713	682713	617815	664391	601792	712925	691736	650348
A0A3Q0L1N7	VV1_0211	VV1	ptsI	Phosphoenolpyruvate-protein phosphotransferase							0.00237685	0.0597225	0.101422	-0.0448647	-0.0255417	0.0633733	0.99798	0.583593	0.396884	0.665224	0.717526	0.491363	-0.148936	0.112024	0.127411	0.00732338	0.0158998	0.069477	0.0372092	0.898644	-0.0915906	-0.0342628	0.000447659	-0.0307252	0.460291	0.849075	0.995192	0.812998	802004	723340	757892	827870	827870	761749	803327	753912	813090	794007	813342
A0A3Q0L1G8	VV1_0212	VV1	crr	PTS system_ glucose-specific IIA component							0.0563622	0.00020138	0.134823	-0.014513	0.0162058	-0.0822226	0.83442	0.967349	0.378296	0.883098	0.840962	0.315675	-0.164622	0.0290186	0.135848	0.0556286	0.310411	0.717072	0.0897192	0.438767	-0.220783	-0.120317	0.0172311	-0.161417	0.153076	0.48714	0.882735	0.216229	869447	775687	833135	915398	915398	865887	904086	775796	914747	841554	925738
A0A3Q0L1N4	VV1_0213	VV1	fliC	Flagellin													NA	NA	NA	NA	NA	NA					NA	NA	NA	NA					NA	NA	NA	NA	0	0	0	0	0	0	0	0	0	0	0
A0A3Q0L1L5	VV1_0214	VV1	fliC	Flagellin							0.253916	0.265502	0.457379	-0.309415	0.224224	-0.1111	0.661713	0.168964	0.344411	0.463118	0.462494	0.668527	0.347675	0.570497	0.343663	0.501326	0.18208	0.113049	0.489654	0.16567	0.359262	-0.196297	0.110508	-0.0671533	0.0614255	0.643945	0.230906	0.731856	403763	513792	333092	422685	422685	471496	481463	617606	457350	399169	493759
A0A3Q0L1K8	VV1_0215	VV1	fliC	Flagellin							0.067754	-0.0116937	0.0711757	-0.0730291	-0.0974951	-0.0362047	0.83442	0.909687	0.723271	0.560851	0.240979	0.818483	0.236891	0.00324136	0.0258434	-0.100054	0.0130629	0.968582	0.774675	0.254153	0.157443	-0.140963	-0.142827	-0.207434	0.396986	0.535487	0.289935	0.297425	224936	265075	225305	229377	229377	210209	235751	262935	236699	214666	214389
A0A3Q0L1L2	VV1_0216	VV1	flgL	Flagellar hook-associated protein 3							-0.0563636	0.132121	-0.0554193	0.474086	1.15373	-0.299421	0.901134	0.749905	0.854068	0.0887172	0.290755	0.131186	0.0227644	-0.354985	-0.222603	0.154305	0.992286	0.142504	0.284073	0.445015	0.211249	0.17452	0.98655	-0.089697	0.526033	0.686057	0.399317	0.987649	1464.1	1487.39	1366.84	1171.41	1171.41	1521.14	1408.01	1630.03	1315.33	1484.47	2606.25
A0A3Q0L1M7	VV1_0217	VV1	flgK	Flagellar hook-associated protein FlgK									1.20092	-0.291596		0.439416	NA	NA	0.163896	0.470479	NA	0.310755		0.767109	0.0209867	0.753472	NA	0.0834664	0.909965	0.15788		-0.725403		-0.00802745	NA	0.36042	NA	0.92786	5015.98	0	1062.21	1077.77	1077.77	1790.72	0	2388.59	2441.86	1476.91	0
A0A3Q0L1I7	VV1_0218	VV1	flgJ	Flagellar rod assembly protein/muramidase FlgJ							-0.675691	0.62285		-0.203192	-0.678599	-0.0899861	0.699453	0.130473	NA	0.577365	0.0710821	0.691032	-1.48634	0.595597	1.01451	0.82215	0.010023	0.184993	0.0486561	0.0814267	-0.187803				0.79065	NA	NA	NA	13358.7	4767.93	4694.02	9482.94	9482.94	8299.21	8362.97	7342.2	0	6161.28	5924.67
Q8DFJ2	VV1_0219	VV1	flgI	Flagellar P-ring protein							-0.540753		0.189871	0.077397	-0.0850709	-0.289053	0.579643	NA	0.727425	0.842191	0.803766	0.708717		-0.316999	-0.642159	-0.152052	NA	0.599896	0.247193	0.847421	-0.900191	-0.429472	-0.9171	-0.630975	0.0357299	0.441835	0.053674	0.113136	17661.9	0	15537.7	9955.82	9955.82	13983.4	12141	6505.32	17723.2	13160.1	9385.73
Q8DFJ1	VV1_0220	VV1	flgH	Flagellar L-ring protein							0.508226	0.12816	-5.48417e-05	-0.16538	-0.146771	0.160189	0.429609	0.812922	0.951561	0.557255	0.638588	0.889855	1.74007	0.233212	-0.950528	-0.126525	0.000552983	0.415059	0.0485261	0.840996	1.36	0.0678866	-1.09724	0.0337188	0.00945255	0.943676	0.0059201	0.92256	6345.38	21196.8	10850	5614.26	5614.26	9938.98	9025.03	23165.9	10849.6	11372.3	5071.19
A0A3Q0L1H7	VV1_0222	VV1	flgF	Flagellar basal-body rod protein FlgF							0.616454	-0.0589402	0.18323	-0.271277	-0.0771729	-0.132074	0.61404	0.765925	0.65605	0.419582	0.584207	0.601977	0.029215	0.523319	0.177979	0.648865	0.748711	0.322016	0.521715	0.147802	-0.646179	0.0688121	-0.0824234	0.333561	0.465119	0.817506	0.595788	0.206099	1122.95	1145.92	1123.35	1270.84	1270.84	1761.33	1721.6	1100.05	1275.47	1337.78	1204.65
A0A3Q0L1P2	VV1_0223	VV1	flgE	Flagellar hook protein FlgE							0.0367173	0.113755	0.0403985	0.0612648	-0.0935176	0.0738833	0.83442	0.422831	0.694529	0.579851	0.433611	0.47282	0.353488	-0.0212239	-0.119422	-0.098139	0.000613399	0.696592	0.058269	0.176836	0.430526	-0.000357579	-0.253338	-0.0646543	0.00936257	0.984	0.0687039	0.532296	90082.6	115094	90651.1	83449.5	83449.5	84689.7	92404.7	124536	93225.4	93202.3	78211.8
A0A3Q0L1M6	VV1_0224	VV1	flgD	Basal-body rod modification protein FlgD							0.201756	-0.393361	0.0597757	-0.415925	0.393246	-0.00886988	0.589767	0.00947375	0.671051	0.024896	0.065084	0.947156	0.767041	0.382166	0.211152	0.165582	4.17238e-06	0.00631557	0.0783777	0.123959	0.171923	-0.0935348	0.544622	0.0969362	0.315899	0.586592	0.015438	0.416721	2158.42	3673.15	2743.86	3176.32	3176.32	3077.56	2482.4	2796.57	2859.93	2680.4	4171.61
A0A3Q0L1M2	VV1_0226	VV1	flgB	Flagellar basal body rod protein FlgB													NA	NA	NA	NA	NA	NA					NA	NA	NA	NA					NA	NA	NA	NA	0	0	0	3263.68	3263.68	0	0	0	4313.76	0	0
A0A3Q0L1N3	VV1_0227	VV1	cheR	Chemotaxis protein methyltransferase CheR							-0.0687862	-0.184974	-0.257393	-0.740256	-0.35416	0.335724	0.834764	0.261891	0.488505	0.217214	0.358108	0.527082	1.30525	1.07299	0.918278	0.462641	4.94017e-06	0.0178033	0.00151446	0.0815643	1.18906	0.590129	0.821511	1.05576	0.000408203	0.508998	0.212752	0.0597246	73603.3	181893	77705	146852	146852	107082	70176.3	160005	65007.9	97861.7	114886
A0A3Q0L1J5	VV1_0228	VV1	cheV	Chemotaxis protein CheV							-0.116102	-0.0517532	-0.303312	-0.424691	-0.261127	-0.0235939	0.518971	0.666736	0.0736565	0.00318515	0.0176197	0.811429	0.939282	0.266159	0.256196	0.13766	2.7055e-06	0.0088873	0.0201964	0.117017	1.00363	0.14478	0.298381	0.417379	7.91388e-05	0.408398	0.0264936	0.0210374	144512	277112	165012	197079	197079	181533	133338	267348	133724	147841	164449
A0A3Q0L1J7	VV1_0229	VV1	flgA	Flagella basal body P-ring formation protein FlgA							0.0928044	-0.960055		-0.517959	-0.316618	-0.268957	0.937384	0.23567	NA	0.487569	0.524659	0.836164	0.39551				0.273411	NA	NA	NA	-0.657349	-0.120245	0.492165	-0.0899962	0.276822	0.652244	0.484562	0.589056	16874.5	22196.8	0	21458.6	21458.6	13867.8	17995.6	11410	12249.9	11270.3	17230.2
A0A3Q0L1K2	VV1_0230	VV1	flgM	Negative regulator of flagellin synthesis flgM				down			0.248707	-0.150437	0.196138	-0.612345	2.08774	-0.485437	0.935955	0.763533	0.889365	0.0385658	0.576186	0.717857	-0.655941	-0.339193	0.864187	-0.145367	0.402807	0.9608	0.112471	0.967642	-1.05508	-1.14768	2.75579	-0.826942	0.629153	0.418393	0.282648	0.486498	4065	2579.9	3653.9	6651.24	6651.24	3303.67	4829.8	2324.43	4186.01	1889.36	28273.3
A0A3Q0L1Q0	VV1_0231	VV1	flgN	Flagellar biosynthesis protein flgN													NA	NA	NA	NA	NA	NA					NA	NA	NA	NA					NA	NA	NA	NA	0	0	0	0	0	0	0	4892.56	1378.19	0	0
A0A3Q0L1I6	VV1_0232	VV1	rim	Uncharacterized protein		down					-0.0312117	-0.715389	-0.122848	-0.191154	-0.0999404	-0.315043	0.979634	0.000545849	0.750106	0.394567	0.374261	0.256983	1.27667	0.0248302	-0.30096	-0.0115521	0.000130805	0.904721	0.196713	0.980962	0.592494	-0.0434751	-0.278052	-0.203747	0.00135581	0.773582	0.0231293	0.0849178	34695.1	84059	42589.7	34570.6	34570.6	42250	33952.5	51195.4	39113.2	37952.1	32256.8
A0A3Q0L1P8	VV1_0233	VV1	flgO	FlgO domain-containing protein							-0.0390035	-0.0618382	-0.160031	-0.299437	-0.581828	-0.119884	0.883456	0.559017	0.471368	0.0211053	0.00150145	0.490625	0.866032	-0.201273	0.597573	-0.0972159	5.19479e-06	0.0128271	0.000308969	0.342156	0.843198	-0.340679	0.175776	-0.0570687	0.000889401	0.274521	0.33386	0.835813	23908	43575.8	28653	43356.8	43356.8	26785.8	23270.3	41747.5	25644.6	20250.8	28967.4
A0A3Q0L1N5	VV1_0234	VV1	flgT	Uncharacterized protein							-0.0538864	0.168278	0.127275	-0.330884	-0.103581	-0.710366	0.840761	0.682595	0.717997	0.0521575	0.253612	0.285114	-0.0640056	0.09766	0.255078	0.462543	0.380579	0.403287	0.0546265	0.423305	0.158159	-0.3605	0.0242215	-0.375098	0.673789	0.327904	0.875358	0.213448	26354.4	25210.7	20320.5	24250.5	24250.5	28001	25388.2	28329.7	22194.6	17287.3	22570.4
Q8DFH5	VV1_0236	VV1	gltX	Glutamate--tRNA ligase							0.041968	0.153063	0.0305873	0.105076	0.00697316	-0.0750432	0.881743	0.265271	0.836775	0.342422	0.906113	0.453979	-0.301682	-0.301198	-0.159191	-0.189324	0.0022434	0.00335114	0.027933	0.017589	-0.190588	-0.226709	-0.182805	-0.294954	0.191046	0.243379	0.0743389	0.058291	288571	234120	275847	247028	247028	241922	297089	260324	281758	240785	248225
Q8DFH4	VV1_0237	VV1		UPF0319 protein VV1_0237							-0.485038		-0.0845967		-0.57071		0.509502	NA	0.800004	NA	0.57127	NA	-0.628019	-0.147303	0.387059	-0.749971	0.0214637	0.403049	0.698213	0.00578956			-0.0990545		NA	NA	0.975696	NA	2793.73	1807.72	2370.71	3100.23	3100.23	1409.66	1996.06	0	2235.69	0	2087.34
A0A3Q0L1K3	VV1_0238	VV1		Membrane protein				up			0.316249	-0.281572	0.603011	0.66293	0.914956	0.890331	0.589767	0.505137	0.307046	0.0466262	0.174317	0.183469	-0.224241	0.138431	-0.185612	-0.235769	0.570382	0.684771	0.640942	0.649846	-0.822063	0.19835	0.126333	0.0515519	0.0506078	0.467423	0.75266	0.805728	4177.23	3575.9	2652.74	2332.49	2332.49	2252.79	5201.03	2941.87	4029.2	4623.04	4397.93
A0A3Q0L1K4	VV1_0239	VV1	copA	Copper-translocating P-type ATPase		up					0.0232543	0.664604	-0.137442	-0.465515	-0.150969	0.149316	0.905525	0.00233499	0.274299	0.00311401	0.0719087	0.155363	-0.150039	0.0738733	-0.0384319	-0.283891	0.035933	0.232847	0.398129	0.001657	0.49131	-0.254199	-0.0519583	0.0028673	0.00649248	0.165951	0.666228	0.980723	152713	137629	174599	170010	170010	143411	155195	218161	158733	133090	153118
A0A3Q0L1L0	VV1_0240	VV1	copG	CopG protein							-0.163945	-0.773125	0.0152854	-0.179623	0.0683357	-0.539144	0.660157	0.0726324	0.980077	0.246902	0.758206	0.0196918	-1.82649	-0.0680557	-0.368599	-0.143051	4.2322e-07	0.608175	0.0268201	0.173534	-2.43567	-0.262964	-0.315548	-0.697481	0.00045172	0.345294	0.166897	0.0262216	68440.7	19296.9	72061.7	55814.3	55814.3	65259.2	61088.9	11291.5	72829.2	60694	58521.6
A0A3Q0L1N1	VV1_0246	VV1	rluF	Pseudouridine synthase							0.671051	0.327841	-0.13335	0.832324	0.535662	0.365853	0.516484	0.208944	0.537821	0.0500904	0.605816	0.664879	0.217506	-0.614985	-0.47209	-0.223573	0.0459139	0.00544807	0.0201964	0.0105544	-0.125703	0.350689	0.196922	0.27563	0.951717	0.467	0.997892	0.775498	17179	19974.4	22198.8	16003.6	16003.6	19012	27353	25070.6	20238.9	25808.1	23198.9
A0A3Q0L1N8	VV1_0247	VV1	ybaK	Cys-tRNA(Pro)/Cys-tRNA(Cys) deacylase							0.316902	0.335006	0.153414	0.403499	0.00717002	-0.0377833	0.73007	0.127508	0.391641	0.143489	0.927944	0.931498	0.29048	0.0850984	0.480127	0.317554	0.0857012	0.685818	0.0783526	0.194297	0.308583	0.335183	0.333882	0.126356	0.26253	0.288446	0.0870231	0.672747	8715.64	10659.6	8417.75	11741.6	11741.6	10490.3	10856.7	13445.9	9362.21	11810.8	11800.1
Q8DFG4	VV1_0248	VV1	ushA	5'-nucleotidase							0.0177319	0.031518	0.0317543	0.0910301	0.0559496	-0.0803614	0.916818	0.802209	0.805269	0.367328	0.360801	0.424341	0.00534243	-0.103139	-0.0559331	-0.0686058	0.943137	0.082401	0.326914	0.201208	0.0191285	-0.0438635	-0.0317378	-0.180722	0.874425	0.788538	0.742549	0.166945	591440	593634	570254	548569	548569	543771	598754	606746	582945	565488	570261
Q8DFG3	VV1_0249	VV1	kdsA	2-dehydro-3-deoxyphosphooctonate aldolase							-0.0681373	-0.341021	0.182911	-0.255333	-0.0885889	-0.148593	0.808939	0.0480861	0.328759	0.0220415	0.170292	0.311613	-0.0407527	0.0430146	0.101639	-0.178443	0.622495	0.398179	0.0785179	0.010478	-0.313636	-0.395229	-0.169861	-0.509946	0.0796816	0.119581	0.233133	0.0393464	179701	174696	159765	171427	171427	141177	171411	137919	181361	137901	161217
A0A3Q0L1L1	VV1_0250	VV1	ychA	Protein sirB1				up			0.137684		-0.222693	1.30937		-0.759502	0.700129	NA	0.65605	0.00477124	NA	0.193758	-2.49114	-2.43425	-1.98008	-1.73594	1.04526e-05	0.000252584	0.00107755	0.00711521		-0.902191		-2.27275	NA	0.0790854	NA	0.00113536	5557.85	988.553	6833.54	1732.13	1732.13	2051.52	6114.4	0	5856.1	3133.44	0
A0A3Q0L1Q9	VV1_0252	VV1	prmC	Release factor glutamine methyltransferase	down	down			down	down	-0.963641	-1.55284	-0.260587	-1.11133	-1.64188	-2.47603	0.0371526	0.0259716	0.671051	0.225761	0.000296199	0.000156576	0.342973	-0.602771	-0.223514	0.278611	0.0953679	0.304683	0.676157	0.406231	-0.246228	-1.45352	-1.60481	-1.93683	0.39851	0.412917	0.175137	0.131732	7595.93	9634.43	11716	10034.4	10034.4	14211.8	3894.9	3283.78	9779.87	3570.92	3215.43
Q8DFF9	VV1_0253	VV1	prfA	Peptide chain release factor 1							-0.0504931	-0.127287	0.0100464	0.0876326	-0.100187	-0.125146	0.813178	0.252928	0.955038	0.387917	0.187661	0.16355	-0.430212	-0.276693	-0.133126	-0.198791	0.000138029	0.0015294	0.0383972	0.0100833	-0.507005	-0.199107	-0.24336	-0.333983	0.00351868	0.288446	0.0400517	0.0311458	154906	114964	138313	126121	126121	120509	149578	105255	139279	121325	117660
Q8DFF8	VV1_0254	VV1	hemA	Glutamyl-tRNA reductase							-0.358854	0.306069	-0.736721	-0.26434	-0.599105	-0.198987	0.403237	0.587941	0.06081	0.484104	0.123274	0.472037	-0.357985	-0.493546	-0.204005	-0.390511	0.0983828	0.140411	0.548141	0.208319	0.306938	-0.0211654	-0.0663891	0.147223	0.542447	0.897849	0.641742	0.527023	21065.8	16436.6	18097	15710.6	15710.6	13805.4	16426.7	20321.2	10860	10701.9	10371.6
Q8DFF7	VV1_0255	VV1	lolB	Outer-membrane lipoprotein LolB							-0.144645	0.124032	-0.733629	-1.34232	-0.30097	0.389497	0.897948	0.624013	0.112737	0.101927	0.53885	0.596887	0.398735	-0.173647	-0.227296	-0.628645	0.123524	0.451401	0.167163	0.126081	0.667413	-0.782333	0.205363	0.494482	0.0366569	0.373819	0.98484	0.435678	10719.7	14132.4	14718.8	12573.3	12573.3	9519.9	9697.08	15401.1	8851.75	5146.63	10205.9
Q8DFF6	VV1_0256	VV1	ispE	4-diphosphocytidyl-2-C-methyl-D-erythritol kinase							-0.734404	-0.10018	0.494369	0.254842	-0.226703	0.571419	0.913647	0.648725	0.338188	0.373297	0.698052	0.154086	0.541052	-0.0631345	0.247565	-0.139768	0.292229	0.984903	0.555895	0.863776	1.17528	-0.302661	-0.473508	-0.0627186	0.0451466	0.428057	0.444252	0.803008	16312.4	23735.1	17216.1	20438.9	20438.9	15626.4	9804.83	22142.8	24252.4	19662.7	17466.8
Q8DFF5	VV1_0257	VV1	prs	Ribose-phosphate pyrophosphokinase							-0.0724455	-0.116629	-0.0959064	0.0119048	-0.286994	-0.249933	0.718062	0.459789	0.650978	0.928207	0.241578	0.15502	-0.189957	-0.23957	-0.0111334	-0.163158	0.0845839	0.180548	0.908788	0.297831	-0.234141	-0.131759	-0.202221	-0.317185	0.069182	0.504859	0.0870231	0.0505281	660701	579191	670862	665705	665705	599126	628342	534211	627715	572927	545617
Q8DFF4	VV1_0258	VV1	pth	Peptidyl-tRNA hydrolase		up		up		up	0.315331	2.11032	0.772681	3.51684		3.2713	0.596568	0.0104105	0.722544	0.000222988	NA	0.000848461	-3.21899	-1.62326		-1.71419	2.71042e-05	0.224656	NA	0.215687	-1.424	1.1209	0.871566	0.784424	0.0124143	0.391852	0.321743	0.303399	22513.3	2417.83	6266.34	0	0	1909.81	28013.2	10439.9	10705.7	23283	19587.6
A0A3Q0L1M0	VV1_0260	VV1	ychF	Ribosome-binding ATPase YchF							-0.108883	0.0781196	0.0127978	0.00593594	-0.0918626	-0.0423216	0.561003	0.652719	0.953911	0.956364	0.202819	0.711755	-0.215477	-0.169909	-0.106979	-0.122239	0.016596	0.201233	0.441603	0.399482	-0.0284751	-0.176771	-0.211639	-0.177359	0.827816	0.384061	0.0981274	0.237711	318169	274027	300466	278992	278992	276057	295040	289274	303143	268185	261781
A0A3Q0L1L9	VV1_0265	VV1	ubiF	2-octaprenyl-3-methyl-6-methoxy-1_4-benzoquinol hydroxylase							-0.205592	0.101065	-0.303427	-0.670693	-0.180514	0.499635	0.601982	0.989444	0.637615	0.192694	0.789558	0.0957964	-0.606332	0.323445	0.098122	-0.405846	0.000110724	0.503813	0.858501	0.314068	-0.299676	-0.0438209	0.221035	0.397216	0.372852	0.875914	0.217471	0.193581	23385	15360.8	25475.2	27268.1	27268.1	19228.5	20279.1	16475.4	20643.2	20025.6	24061
Q8DFE8	VV1_0266	VV1	miaB	tRNA-2-methylthio-N(6)-dimethylallyladenosine synthase		up					-0.0382267	1.17578	0.158891	0.324631	0.314961	-0.126788	0.874432	0.000565571	0.395566	0.0470759	0.181266	0.183859	-3.27613	-0.618957	-0.535734	-0.400551	1.25883e-08	0.000730234	0.032206	0.00304765	-2.06212	-0.453217	-0.379664	-0.68623	9.59047e-06	0.0891306	0.0225335	0.00641617	189723	19584.3	149036	102806	102806	112905	184762	44243.8	166388	121532	127888
A0A3Q0L1R7	VV1_0267	VV1	ybeZ	Phosphate starvation-inducible protein PhoH_ predicted ATPase							-0.255442	-0.141526	-0.00239669	-0.171347	-0.174252	-0.502389	0.42601	0.514623	0.930534	0.495474	0.0852731	0.0253983	-0.103816	-0.0962821	0.0499808	0.0508698	0.508981	0.563345	0.644794	0.730392	0.0100998	-0.265233	-0.121874	-0.449123	0.998549	0.647449	0.839799	0.273131	86374.8	80377.6	79185.3	81976.7	81976.7	82027.2	72358.8	72867.1	79053.8	65777.9	72649.9
Q8DFE6	VV1_0268	VV1	ybeY	Endoribonuclease YbeY		down					-0.896493	-1.65433	-0.194748	-1.35567		-0.526031	0.700129	0.000754708	0.671051	0.0935296	NA	0.938916	0.80662	0.259826	0.475578	-0.294093	0.148784	0.399233	0.283551	0.497795	0.0487849	-0.901099		-0.625375	0.69319	0.394904	NA	0.50255	13633.8	23847	10086.6	14025.2	14025.2	8226.5	7323.97	7575.87	8812.94	4719.14	0
A0A3Q0L1R2	VV1_0269	VV1	corC	Magnesium and cobalt efflux protein corC							0.261645	0.109245	0.192947	0.0848028	0.192575	0.194718	0.195921	0.306291	0.112737	0.576257	0.0254376	0.0609619	0.274336	0.0408352	0.0378822	-0.0589571	0.0143822	0.481345	0.50237	0.360612	0.121936	-0.0673085	0.0375106	-0.0571854	0.252072	0.716001	0.71354	0.605987	79206.7	95795.6	85145.3	87410.7	87410.7	81735.9	94956.6	103331	97329.2	92892.7	99893
A0A3Q0L1P5	VV1_0271	VV1	ybeL	Alpha helical protein							0.0484774	0.464341	-0.430992	-0.584255	-0.160092	0.578321	0.950306	0.181625	0.287284	0.153295	0.656162	0.119715	1.4898	0.456749	0.595085	0.0902285	3.09564e-06	0.176414	0.0766094	0.628745	1.90566	0.303487	0.865986	1.09954	0.000530486	0.467	0.0355735	0.0218331	22206.9	62367.9	23157.4	34980.7	34980.7	24652	22965.8	86048.2	17177.1	21198.6	31306.6
Q8DFE2	VV1_0272	VV1	leuS	Leucine--tRNA ligase							-0.0655947	0.165767	0.0469516	0.0823832	0.0449089	0.0221589	0.729658	0.187665	0.723876	0.392472	0.468482	0.851052	-0.159489	-0.0539468	-0.0520586	-0.0182892	0.0241144	0.462789	0.509981	0.842622	0.0718724	-0.0185152	-0.0541014	-0.0430819	0.589196	0.905525	0.535871	0.719061	451661	404391	416454	401695	401695	411208	431585	453631	430231	424744	414396
A0A3Q0L1Q4	VV1_0274	VV1	lptE	LPS-assembly lipoprotein LptE							-0.0220486	0.077758	-0.199972	-0.181044	-0.041851	-0.00436187	0.925908	0.565658	0.121894	0.210984	0.64976	0.964512	0.0664504	-0.0389128	-0.114593	-0.161104	0.398091	0.653395	0.182172	0.0388745	0.166257	-0.0199851	0.0435278	0.0345063	0.190512	0.901726	0.645104	0.762817	43918.4	45988.6	47079.3	43484.5	43484.5	42104.9	43252.3	48535.3	40985.7	40421.9	42241.2
A0A3Q0L1M8	VV1_0275	VV1	holA	DNA polymerase III_ delta subunit								0.310774			-0.600173	-0.0190065	NA	0.157825	NA	NA	0.484352	0.924491	-0.432561	-0.118358	-0.218141	-0.00822727	0.00500887	0.299772	0.519498	0.967642					NA	NA	NA	NA	9592.31	7107.37	8730.55	7505.41	7505.41	8680.9	0	8815.79	0	0	4951.13
A0A3Q0L1M9	VV1_0276	VV1	rsfS	Ribosomal silencing factor RsfS							0.442503	0.174157					0.946377	0.831061	NA	NA	NA	NA	-1.13888				0.957487	NA	NA	NA	-1.40723				0.841485	NA	NA	NA	6691.57	3038.72	0	1747.4	1747.4	0	9093.58	3428.61	7399.28	0	0
Q8DFD8	VV1_0277	VV1	rlmH	Ribosomal RNA large subunit methyltransferase H		up					0.109834	1.08229	0.557089	0.0312924	0.297789	-0.0920909	0.875179	0.00834383	0.383333	0.96172	0.625512	0.987075	-0.67139	0.459506	0.374906	0.462294	0.087356	0.277522	0.562038	0.534468	0.301063	-0.0662904	0.115607	-0.186886	0.170712	0.913012	0.903076	0.696058	16984	10664.3	11550.4	14978.1	14978.1	15913.4	18327.5	22580.4	16994.1	16230.9	18412
A0A3Q0L1S3	VV1_0278	VV1	mrdA	Peptidoglycan D_D-transpeptidase MrdA								1.32151		-1.24023		1.24086	NA	0.0828132	NA	0.633764	NA	0.797658		0.235659		-1.73549	NA	0.997882	NA	0.488515	0.734747				0.0894823	NA	NA	NA	0	2955.22	6744.94	0	0	2025.55	4438.37	7385.91	0	3361.8	5819.64
A0A3Q0L1L7	VV1_0279	VV1	mrdB	Peptidoglycan glycosyltransferase MrdB							0.318683	0.254415	0.0763632	0.551531	0.104599	-0.526371	0.195921	0.175436	0.726969	0.195598	0.889462	0.258384	-0.264301	-0.629391	-0.303452	-0.112711	0.0537451	0.0784811	0.138312	0.499861	-0.328569	-0.154222	-0.275216	-0.715445	0.0534975	0.516552	0.543727	0.130315	8017.61	6675.48	7811.91	6330.08	6330.08	7224.83	9999.49	7962.86	8236.54	7401.49	6806.07
A0A3Q0L1S2	VV1_0280	VV1	rlpA	Endolytic peptidoglycan transglycosylase RlpA							-2.71815	-0.392535	0.932269	1.1469	-0.141749	0.42091	0.730774	0.556815	0.655431	0.213824	0.623022	0.356423	-1.29277	0.0490574	0.107905	0.0178173	0.838675	0.691537	0.561776	0.920635	1.03284	0.263689	-0.966113	-0.493542	0.122722	0.774073	0.520061	0.887936	54570	22273.6	8255.63	8896.78	8896.78	8358.22	8292.97	16967.8	15754	18913.4	8064.22
A0A3Q0L1Q6	VV1_0281	VV1	dacA	D-alanyl-D-alanine carboxypeptidase							0.0287472	-0.0912505	-0.0349918	-0.0082137	-0.0377188	-0.164289	0.93446	0.484905	0.822268	0.925342	0.651812	0.195616	0.0116532	-0.247508	-0.0861755	-0.279677	0.901335	0.00569234	0.230308	0.0146163	-0.108344	-0.22073	-0.0889024	-0.408974	0.475726	0.390812	0.491853	0.0313892	221856	223655	233197	219675	219675	192102	226321	209947	227608	195318	214006
Q8DFD3	VV1_0282	VV1	ybeD	UPF0250 protein VV1_0282							1.97318	1.98943	2.41995	2.45904	2.33501	0.0460102	0.548896	0.174005	0.502794	0.479472	0.429653	0.826318	0.134796	-0.465627	-0.402804	-0.465758	0.313529	0.0288139	0.11847	0.0483514	0.151043	-0.426542	-0.487746	-2.8397	0.718024	0.845271	0.889372	0.391709	1501.11	1648.13	1891.36	1430.6	1430.6	1369.52	5893.87	6544.38	10121.7	7530.98	7218.17
Q8DFD2	VV1_0283	VV1	lipB	Octanoyltransferase		down					-0.278632	-0.758645	-0.211379	0.0465287	-0.0725382	0.161563	0.309978	0.00105809	0.627909	0.596961	0.747835	0.138735	0.724844	-0.217026	-0.0740057	-0.290445	7.22679e-05	0.082401	0.661123	0.0381201	0.24483	0.0408812	0.064835	0.0824976	0.134339	0.85707	0.795031	0.746924	47870	79115.7	31864.9	30271.6	30271.6	26054.4	39462.7	46761.4	27522.1	28313.1	28787.2
Q8DFD1	VV1_0284	VV1	lipA	Lipoyl synthase							-0.132968	-0.149656	0.126752	0.57134	0.21524	-0.273939	0.589767	0.302112	0.483464	0.0207506	0.107237	0.144693	-1.40508	-0.748385	-0.416862	-0.470532	6.39299e-07	0.000325026	0.00745786	0.00265755	-1.42177	-0.303797	-0.328374	-0.871223	6.33737e-05	0.273666	0.0384564	0.00680627	112524	42488.5	78339.9	58680.7	58680.7	56537.8	102616	38301.9	85534.1	69292.7	68122.3
A0A3Q0L1N6	VV1_0285	VV1		Uncharacterized protein							0.0262394	-0.314382	-0.000641288	-0.249862	-0.0232072	-0.386172	0.949612	0.380584	0.994463	0.293203	0.757124	0.16613	0.118063	0.0975651	-0.0653928	0.073011	0.66151	0.649069	0.475529	0.806872	-0.222558	-0.151656	-0.0879587	-0.31252	0.360323	0.467	0.520985	0.086367	238856	259225	232239	221947	221947	244295	243240	208468	232136	208973	218406
Q8DFC9	VV1_0286	VV1	glyA	Serine hydroxymethyltransferase 1							0.00633482	0.0782656	0.0500569	0.0532064	0.0863968	-0.08405	0.978024	0.461506	0.683814	0.671473	0.156733	0.355621	-0.362556	-0.11554	-0.0853642	-0.0293955	0.00188711	0.138763	0.148622	0.605007	-0.290625	-0.11239	-0.0490243	-0.163502	0.0281515	0.499704	0.595326	0.185128	758710	590113	733938	691771	691771	719136	762049	623011	759851	702903	734464
A0A3Q0L1S7	VV1_0288	VV1	treC	Alpha_alpha-phosphotrehalase							0.175266	-0.263601	0.485129	0.334785	0.045744	0.436913	0.429585	0.0716688	0.375687	0.577365	0.689786	0.260814	1.30362	0.130743	-0.143066	0.126456	4.18188e-07	0.798045	0.061464	0.0552392	0.864753	-0.0196013	-0.582451	0.0782407	0.000524647	0.959667	0.171651	0.853655	22486.6	55507.7	23915	21657.2	21657.2	26105.8	25391.3	46238.2	33474	33022.3	22354.9
A0A3Q0L1S6	VV1_0290	VV1	treR	Trehalose operon repressor								0.300114		1.69985		0.881983	NA	0.885172	NA	0.201287	NA	0.605138					NA	NA	NA	NA	-1.02285	1.74394	1.72041	1.11798	0.737464	0.394368	0.438275	0.546524	0	2239.69	0	0	0	2127.4	5603.24	2757.6	1806.38	6050.44	5952.55
A0A3Q0L1R5	VV1_0291	VV1	gmhB	D_D-heptose 1_7-bisphosphate phosphatase				down			-0.349312	-0.721114	0.201402	-1.42886	-0.468937	1.07377	0.989426	0.306564	0.924235	0.040595	0.669944	0.309833	1.1198	1.43931	0.853617	0.362568	0.0917159	0.0741698	0.481207	0.833139	0.748003	-0.190955	0.183279	1.23494	0.133231	0.988315	0.836662	0.139156	2261.57	4914.79	1799.99	3252.63	3252.63	2314.27	1775.24	2981.45	2069.66	1813.07	2350.02
Q8DFC3	VV1_0292	VV1	metN	Methionine import ATP-binding protein MetN							-0.0574143	-0.547605	-0.253056	-0.0190407	0.143725	0.54286	0.836662	0.00238336	0.0474629	0.860457	0.0428814	0.00196848	1.09855	1.19791	1.14601	0.808109	4.02128e-06	1.33356e-06	1.19538e-06	5.6686e-06	0.608357	1.43192	1.54279	1.60403	0.00257306	0.00059458	2.73947e-06	9.52696e-05	61444	131576	79253.1	175388	175388	138766	59046.8	90018.1	66502.6	179428	193760
A0A3Q0L1R9	VV1_0294	VV1	metQ	Lipoprotein							-0.0672592	-0.18568	-0.0969126	-0.020739	0.0838563	0.118348	0.787618	0.241786	0.565748	0.816148	0.275438	0.270281	0.445693	0.441509	0.397272	0.322197	0.00118792	0.000439672	0.00232806	0.00312956	0.327273	0.517683	0.578041	0.537457	0.0575579	0.0471743	0.00218128	0.0171192	574711	782739	635313	836718	836718	794290	548533	688211	594038	850457	886793
Q8DFB9	VV1_0296	VV1	syd	Protein Syd							0.503952	-0.577056	-0.10857	0.174107	-0.0586096	-0.0147283	0.567909	0.0614668	0.867742	0.770961	0.935167	0.960018	0.149285	-0.391898	-0.220034	-0.41822	0.475398	0.37013	0.62914	0.358083	-0.931724	-0.109221	-0.170073	-0.324378	0.0241617	0.883811	0.780372	0.555047	32418.1	35952.3	42475.6	36467.2	36467.2	31786.5	45971.9	24099.9	39396.4	36523.9	35015.4
Q8DFB8	VV1_0297	VV1	queF	NADPH-dependent 7-cyano-7-deazaguanine reductase							-0.101594	-0.0539438	0.0545161	0.0795935	-0.155122	-0.256726	0.610992	0.71554	0.732509	0.557255	0.154714	0.0488963	-0.422011	-0.247399	-0.226189	-0.109851	0.000594552	0.00564123	0.00553068	0.141937	-0.374361	-0.222322	-0.435826	-0.421093	0.0255377	0.328282	0.0154396	0.0259096	42829	31966.9	38994.4	33336	33336	36135.5	39916.8	30793.7	40496.1	34712.7	29937.6
A0A3Q0L1T4	VV1_0298	VV1		TPR_REGION domain-containing protein							2.07321	0.0955187	0.0220242	-0.414553	-0.24347	-0.522933	0.83442	0.771106	0.958665	0.00889606	0.502482	0.0254406	-0.26346	-0.0428423	-0.082442	-0.0780996	0.107531	0.428661	0.626235	0.116372	-2.24115	-0.47942	-0.347937	-0.623057	0.538751	0.366008	0.428124	0.138885	12001.1	9997.94	10904.4	10298.7	10298.7	10329.8	50503.2	10682.3	11072.1	7941.65	8699.44
A0A3Q0L1N2	VV1_0299	VV1	pleD	GGDEF domain family protein							-0.286179	-0.162762	0.0406047	-0.0438119	-0.0969719	0.225781	0.509502	0.445305	0.861976	0.679116	0.520602	0.0645415	0.202674	0.241914	0.181553	0.0701253	0.210962	0.00659868	0.0676843	0.412936	0.32609	0.157497	0.0439769	0.255302	0.176022	0.467	0.833499	0.118464	10841.9	12477.2	9745.88	11052.8	11052.8	10231.3	8891.17	11146.1	10024.1	11180.4	10334.3
A0A3Q0L1T0	VV1_0300	VV1	ygdH	Decarboxylase family protein							0.0756064	0.0640717	0.116154	-0.190022	-0.0945889	0.161621	0.785266	0.751225	0.650978	0.0608258	0.358804	0.196643	0.668026	0.274964	0.36855	0.0984077	5.77166e-05	0.0444994	0.0238001	0.425673	0.656491	-0.0312126	0.157807	0.143875	0.00454978	0.917128	0.282648	0.41217	121161	192513	106619	137651	137651	114145	127680	201255	115558	113084	128915
Q8DFB4	VV1_0301	VV1	xni	Flap endonuclease Xni								1.89977	-0.163264		2.14924		NA	0.695087	0.609243	NA	0.656162	NA		0.00520542	-0.257901		NA	0.977583	0.295564	NA	-1.48819		2.05461		0.65242	NA	0.703213	NA	0	3375.32	4358.51	3645.04	3645.04	0	35334.1	12595.1	3892.16	0	16169.2
Q8DFB2	VV1_0303	VV1	rlmM	Ribosomal RNA large subunit methyltransferase M							-0.069398	-0.349506	0.0885387	-0.21643	-0.173104	-0.261949	0.83442	0.0726324	0.723876	0.150875	0.250578	0.14459	-0.304344	-0.158263	-0.00806267	-0.269093	0.015863	0.318978	0.987051	0.135341	-0.584451	-0.463231	-0.269706	-0.619581	0.0150991	0.0891306	0.12855	0.0148082	17973.6	14555.2	17060.4	16965.3	16965.3	14157.4	17129.5	11423.7	18140.2	13158.2	15047.1
A0A3Q0L1P9	VV1_0306	VV1	gcvA	Glycine cleavage system transcriptional activator GcvA							-0.121932	-0.0459855	-0.123668	-0.419452	-0.459258	-0.162079	0.882164	0.990774	0.942971	0.373297	0.195343	0.830745	0.160871	-0.178102	-0.287961	-0.20592	0.771172	0.748128	0.561768	0.701312	0.236817	-0.473886	-0.623551	-0.244331	0.446621	0.35879	0.0322688	0.467652	5576.38	6234.19	6269.18	5134.83	5134.83	5435.29	5124.45	6038.61	5754.17	4143.14	3734.87
Q8DFA8	VV1_0310	VV1	thiI	tRNA sulfurtransferase							0.232331	-0.0321857	0.00676229	0.0705171	-0.0270984	-0.194695	0.605944	0.750038	0.954166	0.514471	0.651812	0.650976	-0.0885698	-0.173782	-0.0853095	-0.257892	0.591177	0.472276	0.779335	0.420325	-0.353086	-0.110027	-0.11917	-0.459349	0.0740565	0.614721	0.399317	0.126065	73871	69472.3	82135.8	77419.7	77419.7	68690.9	86778.6	67939.6	82521.7	76462.2	75979.1
A0A3Q0L1T7	VV1_0311	VV1	motB	Flagellar motor rotation protein motB							0.473525	1.47142	0.20761	0.755501	0.0742105	0.242782	0.831723	0.385401	0.957393	0.217468	0.548745	0.777574	0.526811	0.125487	0.143524	0.803173	0.0123348	0.878937	0.458213	0.235005	1.5247	0.673377	0.0101248	0.838345	0.274044	0.440654	0.811714	0.29411	1953.69	2814.76	1629.22	1799.63	1799.63	2842.87	2712.69	7805.16	1881.38	3000.42	1894.63
A0A3Q0L1N9	VV1_0312	VV1	pomA	Flagellar motor rotation protein motA		up					1.79801	2.09463	2.70482	-0.448354	0.167047	2.01407	0.724258	0.00233499	0.155645	0.931841	0.936457	0.436681	0.558537	3.60463	2.48575	0.53297	0.152216	0.175508	0.0110675	0.497795	0.855165	0.451455	-0.0520263	-0.157781	0.174277	0.862117	0.979361	0.796513	1704.29	2510.03	1084.9	6076.81	6076.81	1569.75	5926.48	10720.8	7073.31	9672.18	6822.78
A0A3Q0L1T6	VV1_0314	VV1	ispA	Octaprenyl-diphosphate synthase							-0.208049	0.0410161	0.0713062	0.0492202	0.0893417	-0.0879127	0.516484	0.823385	0.65605	0.757712	0.521041	0.588743	-0.479222	-0.35781	-0.326322	-0.319579	0.000396365	0.00631557	0.0260146	0.00584119	-0.230156	-0.379896	-0.308286	-0.478798	0.242953	0.118937	0.0336145	0.04067	33628.6	24124	29247.1	23326.5	23326.5	23435.8	29112.5	24819.7	30728.9	23615	24816.7
Q8DFA3	VV1_0315	VV1	dxs	1-deoxy-D-xylulose-5-phosphate synthase							-0.0965701	0.0711244	0.296179	-0.168887	0.147207	-0.00265981	0.788061	0.380584	0.434693	0.379488	0.656162	0.901471	-0.0861479	-0.0811329	0.0378242	0.225266	0.385079	0.47365	0.944467	0.72299	0.0815466	-0.546199	-0.111148	-0.0735732	0.571031	0.245869	0.781879	0.88592	34952.3	32926.3	28335.2	29087.9	29087.9	33123.6	32689.3	34590.2	34792.4	23826.6	32212.6
Q8DFA0	VV1_0318	VV1	nusB	Transcription antitermination protein NusB							0.0285163	-0.0766729	0.158066	0.105639	0.0744556	-0.171175	0.925908	0.61044	0.357399	0.312101	0.225778	0.142177	-0.332181	-0.184757	-0.144331	-0.0645218	0.00227445	0.0877775	0.135432	0.527189	-0.43737	-0.237185	-0.227942	-0.393763	0.0281515	0.225321	0.0525943	0.0315076	213913	169919	198447	179555	179555	189768	218183	161124	221425	187857	189065
Q8DF99	VV1_0319	VV1	ribH	6_7-dimethyl-8-ribityllumazine synthase							-0.106879	-0.213978	0.08097	-0.178366	-0.0344525	-0.145708	0.535919	0.0844837	0.565748	0.084085	0.56187	0.254646	-0.00512032	0.0454441	0.0110172	-0.0814605	0.939005	0.508764	0.844504	0.167167	-0.11222	-0.213892	-0.104405	-0.308139	0.310827	0.238935	0.318782	0.0789371	391251	389865	353298	356006	356006	333902	363314	336124	373693	322201	347605
A0A3Q0L1Q5	VV1_0321	VV1	ribB	3_4-dihydroxy-2-butanone 4-phosphate synthase							0.0301022	0.222722	-0.00153639	-0.140351	0.0966387	0.284594	0.885075	0.0888111	0.994463	0.164524	0.193326	0.05409	0.123742	-0.00101262	-0.0963476	-0.165179	0.116855	0.995213	0.213649	0.0693232	0.316363	-0.139827	0.00182749	0.120951	0.0234933	0.438598	0.978163	0.411696	138851	151286	134708	126005	126005	120135	141778	176540	134564	122134	134735
A0A3Q0L1U5	VV1_0322	VV1	ribE	Riboflavin synthase_ alpha subunit					up		0.798009	-0.25327	0.609568	0.282837	1.58427	-0.681097	0.42601	0.676186	0.736101	0.892673	0.00650346	0.566744	0.0252715	0.114453	-0.883671	0.905611	0.878993	0.817727	0.142906	0.333259	-1.02601	-0.212278	0.0910297	-0.385055	0.0966264	0.920948	0.720739	0.837546	13763.1	14006.3	17046.7	9239.08	9239.08	31934.2	23929.8	11751.2	26009.9	22451	27703.9
A0A3Q0L1P6	VV1_0323	VV1	ribD	Riboflavin biosynthesis protein RibD							-0.110906	-0.106174	0.147999	-0.125926	0.0849816	-0.0819625	0.729658	0.679044	0.642021	0.382039	0.702007	0.636339	0.952762	0.0442015	0.0213377	-0.0140395	5.1567e-05	0.715028	0.89174	0.876001	0.957494	-0.229724	-0.0416795	-0.244001	0.0424539	0.48714	0.906257	0.36823	9928.33	19217	9043.29	9178.03	9178.03	8955.71	9193.7	17853.6	10020.2	8545.25	9734.9
Q8DF95	VV1_0324	VV1	nrdR	Transcriptional repressor NrdR							-0.2148	-0.738998	-0.170122	-0.249569	-0.20869	0.0133009	0.38817	0.0789271	0.694529	0.29902	0.171234	0.997619	-0.522283	-0.192937	-0.0678759	-0.187451	0.0387225	0.427264	0.851056	0.556578	-1.04648	-0.272383	-0.106444	-0.00402801	0.00213943	0.508394	0.723822	0.939334	43006.1	29943.8	40698.8	38828.3	38828.3	35739.9	37056.9	17941	36171.8	29948.4	33599
Q8DF94	VV1_0325	VV1	proA	Gamma-glutamyl phosphate reductase							-0.0582055	0.0812502	0.130107	-0.126988	0.0089187	0.112704	0.805658	0.470106	0.565748	0.312586	0.90795	0.184187	-0.11011	0.178325	0.160863	0.0432296	0.162943	0.0172743	0.043662	0.401475	0.0293458	-0.0787701	0.0396745	0.0258262	0.8103	0.78505	0.777857	0.853534	146946	136148	156428	174880	174880	161186	141135	144035	171191	162095	175964
Q8DF93	VV1_0326	VV1	proB	Glutamate 5-kinase							0.22802	0.396495	-0.11632	0.0646348	-0.090141	-0.233741	0.747721	0.470106	0.609243	0.954128	0.579796	0.919999	0.201386	0.0918114	0.0701871	0.515271	0.549661	0.321585	0.361286	0.490428	0.369861	0.272766	0.0963659	0.39785	0.450176	0.600694	0.72517	0.102631	53790.3	61848.2	62732.3	65859.7	65859.7	89660.9	63000.6	81411.2	57872.9	69917.6	61870.6
Q8DF92	VV1_0327	VV1	crl	Sigma factor-binding protein Crl				up			0.105625	0.331367	0.0889124	0.610243	0.166078	-0.100914	0.61404	0.280659	0.847806	0.0211665	0.0380473	0.589299	-0.649323	-0.388684	-0.318598	-0.221354	4.66179e-05	0.0663906	0.116015	0.289609	-0.423582	0.132646	-0.241432	-0.41118	0.0817695	0.71355	0.353334	0.204078	88422.1	56376.1	81584.7	65418.6	65418.6	69980.1	95138.6	70932.6	86770.9	95127.1	73399.9
Q8DF91	VV1_0328	VV1	frsA	Esterase FrsA							-0.15633	-0.0455392	-0.0484331	-0.16757	0.00126071	-0.00402234	0.509502	0.758517	0.677245	0.213824	0.995717	0.964113	0.258441	0.088238	0.0172471	0.0890509	0.0163098	0.309893	0.745921	0.0724039	0.369232	-0.0308991	0.0669409	0.133462	0.0199899	0.85612	0.510202	0.236961	25177.2	30116.6	25990.6	26303.2	26303.2	27645.4	22591.7	29180.8	25132.5	24600	26326.2
Q8DF90	VV1_0329	VV1	gpt	Xanthine phosphoribosyltransferase							0.383824	0.303329	-0.0398733	0.733645	0.274971	0.209178	0.537708	0.182917	0.90722	0.166879	0.414983	0.267868	-0.504554	0.0906229	-0.137938	0.151638	0.0108632	0.776761	0.602386	0.393427	-0.585049	0.864142	0.176906	0.400689	0.0673879	0.264499	0.651407	0.254185	40020.2	28209.4	41110.5	37361.9	37361.9	45666.8	52218.2	34810	39989.8	72791.8	45206.8
A0A3Q0L1Q7	VV1_0331	VV1	yicO	Xanthine/uracil/thiamine/ascorbate permease family protein							0.328081	0.0469163	-0.0100483	0.0244429	0.141252	0.121637	0.262227	0.81947	0.989984	0.997648	0.358804	0.346939	-0.300557	-0.354253	-0.574882	-0.365523	0.049968	0.046935	0.00884462	0.0576351	-0.581722	-0.319762	-0.423582	-0.233838	0.00982976	0.373563	0.0513931	0.231704	2321.3	1884.76	3214.6	2158.09	2158.09	2495.13	2914.03	1947.06	3192.29	2557.67	2380.08
A0A3Q0L1R3	VV1_0333	VV1	pepD	Aminoacyl-histidine dipeptidase (Peptidase D)							-0.119221	-0.234391	-0.0466481	-0.180974	-0.0820133	-0.19748	0.567909	0.12447	0.789838	0.111248	0.30412	0.0617043	0.553802	0.0358021	0.0222403	-0.00115276	0.000189289	0.557668	0.741681	0.991841	0.438632	-0.0985241	-0.0131249	-0.151984	0.012077	0.669034	0.966068	0.371082	122873	180371	128795	130796	130796	128692	113127	153323	124697	116465	123568
A0A3Q0L1Q1	VV1_0336	VV1	doeB	Predicted deacylase							0.0516634	0.0927516	-0.323469	-0.135499	-0.104412	0.208436	0.896772	0.629492	0.0313364	0.598335	0.572527	0.380921	0.614879	0.0117906	0.0183625	-0.12251	0.0215939	0.996592	0.900042	0.442097	0.655967	0.199761	0.237419	0.409395	0.00210673	0.600999	0.236955	0.0410003	12729.3	19494	16973.4	17190.8	17190.8	15591.5	13193.4	20788.4	13564.2	15578.6	15990.6
Q8DF81	VV1_0340	VV1	purL	Phosphoribosylformylglycinamidine synthase							-0.154812	0.0863347	0.0826073	0.178509	-0.00472087	-0.116034	0.682841	0.647796	0.773151	0.361318	0.955548	0.757753	-0.725773	-0.189765	-0.059032	0.0327044	0.0025047	0.359728	0.747282	0.950401	-0.484626	-0.0938637	-0.14636	-0.165936	0.0485562	0.707969	0.375875	0.497806	485406	293512	395504	379647	379647	404572	436016	311613	418811	392430	378407
Q8DF80	VV1_0341	VV1	mltF	Membrane-bound lytic murein transglycosylase F		down					0.161248	-0.616895	0.272587	0.202025	-0.167837	-0.577304	0.513726	0.00424453	0.172921	0.150534	0.303713	0.0344751	-0.768132	-0.872038	-0.846755	-0.731502	3.99454e-05	0.000224604	0.000967428	0.00334496	-1.54627	-0.942601	-1.28718	-1.58139	2.43581e-05	0.00535296	8.03769e-05	0.000479814	28833.2	16930.2	25968.4	14439.3	14439.3	15640.2	32242.8	11039.7	31369.1	16321.2	12853.5
A0A3Q0L1U6	VV1_0342	VV1	tadA	tRNA-specific adenosine deaminase													NA	NA	NA	NA	NA	NA					NA	NA	NA	NA					NA	NA	NA	NA	0	0	0	1289.37	1289.37	0	0	0	0	0	0
A0A3Q0L1R8	VV1_0344	VV1	adhC	S-(hydroxymethyl)glutathione dehydrogenase							1.87605	0.380141		-0.970312		-0.484912	0.107191	0.329516	NA	0.0931147	NA	0.180964	0.151041	-0.192342	-0.219218	0.0142654	0.577724	0.615724	0.560124	0.9197	-1.34487				0.017166	NA	NA	NA	5636.33	6258.41	7303.37	6273.82	6273.82	7375.94	20689.3	8145.13	0	3262.34	0
A0A3Q0L1S0	VV1_0345	VV1	yeiG	S-formylglutathione hydrolase											-0.730339		NA	NA	NA	NA	0.237002	NA					NA	NA	NA	NA					NA	NA	NA	NA	0	0	0	27336.9	27336.9	0	15090.1	0	0	0	16477.7
Q8DF67	VV1_0354	VV1	dnaJ	Chaperone protein DnaJ							-0.0357696	-0.0142203	-0.0859203	-0.0799791	-0.292683	-0.309915	0.889593	0.90133	0.723876	0.42812	0.0123197	0.0183756	-0.337013	-0.264349	-0.102474	-0.122878	0.00106585	0.0242171	0.328415	0.215687	-0.315464	-0.258408	-0.309236	-0.346873	0.0973937	0.393481	0.123373	0.13447	149253	118160	139734	130153	130153	128325	145598	117001	131655	110065	106255
Q8DF66	VV1_0357	VV1	dnaK	Chaperone protein DnaK							-0.0382157	0.0390726	0.09204	0.0819026	-0.0449887	-0.0998067	0.881743	0.785293	0.559016	0.36566	0.584515	0.44367	-0.157188	-0.120419	-0.0640028	-0.043998	0.0504951	0.111123	0.469908	0.678722	-0.0798998	-0.130557	-0.201032	-0.235845	0.559396	0.467	0.0749818	0.0989017	739731	663370	672644	643456	643456	652440	720393	681581	716955	654924	623700
A0A3Q0L1S4	VV1_0359	VV1	znuA	Zinc ABC transporter_ periplasmic-binding protein ZnuA								-0.346103					NA	0.323257	NA	NA	NA	NA					NA	NA	NA	NA					NA	NA	NA	NA	0	66463.3	0	0	0	0	0	52287.1	0	0	0
A0A3Q0L1W5	VV1_0360	VV1		Zinc-regulated TonB-dependent outer membrane receptor								-0.242102					NA	0.718933	NA	NA	NA	NA					NA	NA	NA	NA					NA	NA	NA	NA	0	83371.9	0	0	0	0	0	70492	0	0	0
A0A3Q0L1R6	VV1_0361	VV1	zinT	Uncharacterized protein					up	down		0.713941			1.38687	-3.37765	NA	0.0965508	NA	NA	3.29025e-06	3.11865e-06		-0.747937	-0.126497	-0.213312	NA	0.0331304	0.266776	0.102006					NA	NA	NA	NA	0	140126	16236.3	14873.3	14873.3	14004.7	0	229845	0	0	38895.5
A0A3Q0L1X0	VV1_0362	VV1	zinT	Uncharacterized protein								0.105644					NA	0.5946	NA	NA	NA	NA		-0.352586	-0.364144	-0.703031	NA	0.00417591	0.00557873	0.0687379					NA	NA	NA	NA	0	198447	61510.3	47789.2	47789.2	37784.6	0	213524	0	0	0
A0A3Q0L1W1	VV1_0363	VV1	gltP	Proton/glutamate symport protein @ Sodium/glutamate symport protein				up			0.232915		-1.04809	1.2922	0.379207	-0.258724	0.978024	NA	0.193994	0.000509066	0.160662	0.396491		-1.28803	-1.13998	-0.992359	NA	0.00897078	0.0253689	0.0392426		1.05226	0.287318	-0.202993	NA	0.248679	0.510333	0.87136	5419.89	0	7000.45	3176.57	3176.57	3518.81	6369.49	0	3385.47	7020.7	4131.53
Q8DF59	VV1_0365	VV1	grpE	Protein GrpE							-0.00581413	0.231569	0.211676	0.169116	0.155814	0.311179	0.98082	0.0684052	0.14253	0.159368	0.141255	0.354879	-0.492824	-0.14756	-0.00486202	-0.0929031	0.00021295	0.123892	0.951847	0.295059	-0.25544	-0.19012	-0.0607242	0.00660036	0.0512115	0.281764	0.60664	0.922485	179704	127704	150429	149923	149923	141047	178982	149939	174201	152693	167021
Q8DF58	VV1_0366	VV1	nadK	NAD kinase		down		down			-0.0108263	-1.15542	0.111391	-1.4415	-0.0099653	0.402602	0.937788	0.00134602	0.827854	0.0113854	0.933188	0.24354	0.493772	0.45266	0.463305	-0.755942	0.0150243	0.399233	0.503118	0.120945	-0.65082	-1.10024	0.341949	-0.46473	0.150181	0.0449182	0.444252	0.25393	2026.59	2853.69	1968.97	2714.61	2714.61	1165.95	2011.44	1281.12	2127.02	992.127	2695.93
A0A3Q0L1T3	VV1_0368	VV1	bamE	Outer membrane protein assembly factor BamE					down		-0.572457				-0.820548		0.0991874	NA	NA	NA	0.0123197	NA	-1.95138		0.00674546		0.00315326	NA	0.963116	NA					NA	NA	NA	NA	10966.1	2835.5	7692.26	7728.31	7728.31	0	7374.38	0	0	0	4375.98
Q8DF55	VV1_0369	VV1	rnfH	UPF0125 protein VV1_0369							-0.129001	0.384522	-0.123091	0.0275714	-0.439145	0.366842	0.802812	0.375682	0.663757	0.810376	0.049068	0.203874	-0.916753	-0.180167	0.143332	-0.114282	0.0306639	0.551851	0.0420958	0.521633	-0.403231	-0.0295045	-0.172722	0.375651	0.0963333	0.970206	0.607639	0.20694	31698.1	16790.5	31664.4	34971.8	34971.8	29252.9	28986.8	21918.7	29074.8	28486.2	25794.2
A0A3Q0L1T2	VV1_0370	VV1	ratA	Oligoketide cyclase/lipid transport protein							-1.59098	1.23723	0.121106	-0.423937	-1.18853	-0.653274	0.633541	0.131729	0.740732	0.2176	0.306527	0.1509	-3.00688	0.0318315	-0.0961771	0.170628	0.0381777	0.764689	0.646554	0.266065	-0.178671	-0.513211	-1.40581	-0.603751	0.516144	0.35879	0.0059201	0.177692	40301.1	5013.68	13661	12780	12780	15376.2	13377.8	11819.5	14857.3	10409.9	5607.23
Q8DF53	VV1_0371	VV1	smpB	SsrA-binding protein				up		down	0.133608	-0.391032	0.424807	1.47493	0.265959	-1.00019	0.972283	0.310855	0.637615	0.0195678	0.36608	0.023184	-0.751544	-1.15159	0.0391673	-0.337458	0.0663319	0.04918	0.791251	0.655335	-1.27618	-0.101467	-0.119681	-1.76246	0.0605723	0.946883	0.970537	0.0263677	23662.8	14054.9	22082	22689.7	22689.7	17476.4	25958.9	10718.1	29642.7	27629.5	27282.9
A0A3Q0L1S1	VV1_0372	VV1		Phage integrase													NA	NA	NA	NA	NA	NA					NA	NA	NA	NA					NA	NA	NA	NA	0	0	0	0	0	0	0	1264.29	0	0	0
A0A3Q0L1X1	VV1_0374	VV1		DNA-binding protein H-NS							-0.00217966	0.154124	-0.00647711	0.0114364	-0.0764901	0.275657	0.970789	0.163309	0.992586	0.936006	0.663651	0.050497	-0.0103627	0.295473	0.321697	0.170136	0.858611	0.0233025	0.0213314	0.156528	0.145941	0.313387	0.251684	0.45227	0.30978	0.164939	0.337679	0.0266834	78460.2	77898.7	70406.1	87993.6	87993.6	79218.5	78341.8	86681.4	70090.7	87096.3	83449.8
A0A3Q0L1W9	VV1_0375	VV1		Chromosome segregation ATPase													NA	NA	NA	NA	NA	NA					NA	NA	NA	NA		-0.116895	-0.255489		NA	0.806996	0.422642	NA	0	0	0	0	0	0	18275.9	0	20949.7	19319.2	17549.6
A0A3Q0L1Y2	VV1_0376	VV1		Type IV secretory pathway_ VirD2 component													NA	NA	NA	NA	NA	NA					NA	NA	NA	NA					NA	NA	NA	NA	0	0	0	0	0	0	0	0	0	0	0
A0A3Q0L1U1	VV1_0379	VV1		Uncharacterized protein							0.076911	0.186447	0.226201	0.389345	0.262848	0.148884	0.679714	0.0977678	0.123457	0.00991264	0.0167099	0.150119	-0.640415	-0.258563	-0.155361	-0.152576	3.17443e-05	0.00368217	0.041067	0.0423671	-0.530879	-0.0954178	-0.118713	-0.229893	0.00126135	0.599832	0.303497	0.111677	261246	167597	229608	206167	206167	206565	275552	190718	268584	251395	247368
A0A3Q0L1X6	VV1_0381	VV1		Uncharacterized protein							-0.378052	0.41939	0.129445	-0.253734	-0.230497	-0.452623	0.716072	0.10037	0.409322	0.462727	0.561006	0.435181	-0.668513	-0.387595	-0.282443	-0.172488	4.59295e-05	0.000901924	0.0104393	0.0259489	0.12893	-0.770774	-0.642385	-0.754556	0.590931	0.457549	0.4158	0.318422	100302	63105.3	86987.7	71521	71521	77185.1	77179.7	84394.7	95153.5	55769.7	60960.3
A0A3Q0L1S9	VV1_0382	VV1		Predicted ATP-dependent endonuclease of the OLD family							-0.0072132	-0.0432257	-0.207167	-0.139052	-0.0623152	-0.110108	0.970155	0.764785	0.520951	0.231774	0.480925	0.578933	0.431936	0.149628	0.20167	-0.00177172	0.00206706	0.211585	0.0931879	0.991941	0.395923	0.217743	0.346521	0.0952872	0.0459404	0.504859	0.161568	0.763551	52951.8	71434.2	45826.2	52701.5	52701.5	45770	52687.7	69325.6	39696.4	46163.4	50473.6
A0A3Q0L1Y7	VV1_0383	VV1		Uncharacterized protein													NA	NA	NA	NA	NA	NA					NA	NA	NA	NA					NA	NA	NA	NA	0	0	1284.41	0	0	0	0	0	0	0	0
A0A3Q0L1X4	VV1_0388	VV1		Uncharacterized protein							-0.153702	0.391473	0.175338	-0.0337204	-0.0187612	0.0385554	0.518971	0.0932224	0.46023	0.84413	0.930818	0.848604	-0.521671	0.229996	0.148597	0.135796	2.00379e-05	0.0784811	0.276662	0.238464	0.0235039	0.0209375	-0.0455018	-0.000986902	0.959184	0.909236	0.852931	0.985339	24917.7	17356.8	23062.6	25564.7	25564.7	25338.9	22399.6	22767.5	26043	26423.7	25234.4
A0A3Q0L1Y3	VV1_0392	VV1		Predicted HD superfamily hydrolase							0.0612948	0.070478	0.169415	-0.255311	-0.0104648	0.513698	0.947039	0.591929	0.650978	0.0776117	0.911277	0.00121902	0.0413619	0.655806	0.731839	0.366672	0.604831	0.000325026	0.000102804	0.00315405	0.0505451	0.23108	0.551958	0.710955	0.744557	0.473683	0.0461746	0.0287485	21594.4	22222.5	21750.5	36122.2	36122.2	28044.6	22531.7	23335.1	24460.7	28709.8	35861.2
A0A3Q0L1T5	VV1_0393	VV1	immA	Ribosomal protein L22							-0.210035	0.502009	0.181275	0.225791	0.146796	0.376918	0.698971	0.0239705	0.193195	0.150661	0.438569	0.011014	-0.766164	0.250747	0.295439	0.183273	0.00239622	0.0424588	0.0884021	0.0473901	-0.0541201	0.295263	0.26096	0.378915	0.844668	0.158696	0.0880164	0.0248337	36159.8	21261.2	26536.7	32567.4	32567.4	30131.3	31260.8	30109.8	30089.6	36923.1	36055.6
A0A3Q0L1Y4	VV1_0395	VV1		Uncharacterized protein		down					0.133159	-0.581396	0.0129114	-0.11474	-0.505301	-0.141346	0.735855	0.0344079	0.961812	0.45008	0.193356	0.77687	0.0272349	0.29143	0.419435	0.176252	0.788803	0.0436104	0.00654206	0.651582	-0.68732	0.163779	-0.0987771	0.0219943	0.0184526	0.490712	0.705002	0.99039	16923.4	17245.9	19205.7	25685.8	25685.8	21701.4	18559.8	11525.7	19378.4	21708	18096
A0A3Q0L1Y0	VV1_0396	VV1		Uncharacterized protein							0.289492	0.168627	0.00730857	-0.200213	0.0200888	0.139438	0.539605	0.329516	0.901358	0.453158	0.935167	0.557832	-0.118207	0.508811	0.561357	0.229919	0.398433	0.0346473	0.0253177	0.338595	-0.239073	0.301289	0.574137	0.362049	0.295513	0.569766	0.2186	0.401409	6839.65	6301.59	7428.2	10961.5	10961.5	8711.57	8359.49	7082.91	7465.93	9199.86	11115.2
A0A3Q0L1V0	VV1_0401	VV1		HipA_C domain-containing protein							0.23098	0.560724	0.465034	0.0241606	-0.152003	0.336916	0.589767	0.104741	0.637615	0.846023	0.838845	0.227852	0.00293149	0.372359	0.444527	0.584658	0.938853	0.451401	0.60426	0.282828	0.332676	-0.0685149	-0.172509	0.45654	0.267695	0.76765	0.712296	0.139145	4905.43	4915.41	3423.4	4658.79	4658.79	5134.02	5757.17	7250.27	4725.49	4506.32	4192.92
A0A3Q0L204	VV1_0404	VV1		YHS domain-containing protein													NA	NA	NA	NA	NA	NA					NA	NA	NA	NA					NA	NA	NA	NA	0	0	0	0	0	0	0	0	0	0	1996.38
A0A3Q0L1V8	VV1_0409	VV1	sua5	Threonylcarbamoyl-AMP synthase			up	up			0.0768528	0.558455	0.927752	1.33193	0.704471	0.539365	0.83442	0.00659705	0.0401511	0.0109304	0.114766	0.277918	-2.24658	-0.58844	0.0901616	0.0421419	5.2102e-06	0.0860863	0.965536	0.940782	-1.76498	-0.184263	-0.13312	-0.346246	8.93409e-06	0.626861	0.563336	0.13447	26208.2	5522.69	11447.1	12185.3	12185.3	11786.4	27642.2	8133.22	21775.9	19164.9	19856.5
Q8DF11	VV1_0414	VV1	dadA	D-amino acid dehydrogenase													NA	NA	NA	NA	NA	NA					NA	NA	NA	NA					NA	NA	NA	NA	0	0	0	0	0	0	0	0	0	0	0
A0A3Q0L201	VV1_0415	VV1	alsT	Sodium/alanine symporter							0.0469626	-0.705462	-0.023836	0.22301	1.20883	-0.201296	0.865667	0.12588	0.897154	0.0402734	0.429653	0.155217	-1.17584	-0.53005	-0.636478	-0.321624	0.00017725	0.000226428	0.03796	0.00533935	-1.92826	-0.283204	0.596184	-0.499084	0.000935407	0.235432	0.916439	0.0332735	53794.9	23811	51457.1	33101.4	33101.4	41174.3	55574.9	14602	50613.9	41592.7	76513.6
Q8DF07	VV1_0418	VV1	guaA	GMP synthase [glutamine-hydrolyzing]							0.112122	0.206306	0.0691733	0.220105	0.0713504	-0.0828252	0.554487	0.0726324	0.495946	0.0852342	0.253612	0.425048	-0.529008	-0.308855	-0.324363	-0.205933	3.77252e-05	0.000668516	0.000371349	0.00839005	-0.434824	-0.157924	-0.322186	-0.357931	0.00471691	0.368316	0.00624924	0.0248337	411071	284885	390630	311977	311977	338667	444293	328681	409816	367323	327794
A0A3Q0L1W6	VV1_0419	VV1	guaB	Inosine-5'-monophosphate dehydrogenase							0.0440756	0.100413	0.0309309	0.0368025	-0.0335881	-0.121778	0.833433	0.625844	0.809558	0.680836	0.530814	0.215147	-0.348468	-0.204253	-0.125105	-0.159015	0.000714643	0.00368217	0.0238333	0.0190183	-0.292131	-0.198382	-0.189624	-0.311725	0.0840453	0.248645	0.053674	0.0381966	503038	395095	472220	432996	432996	422937	518643	423573	482453	420471	423031
Q8DF05	VV1_0420	VV1	xseA	Exodeoxyribonuclease 7 large subunit							0.103937	0.0376446	-0.0813691	-0.0854341	-0.115175	-0.378929	0.781243	0.954562	0.726913	0.466988	0.24454	0.242936	-0.0952146	-0.348008	-0.294766	-0.235293	0.474728	0.0123139	0.0259517	0.224965	-0.161507	-0.352073	-0.328572	-0.532853	0.436442	0.225503	0.0781649	0.0847722	4294.94	4020.64	4550.36	3709.47	3709.47	3865.59	4615.79	4126.93	4300.82	3369.51	3424.85
Q8DF02	VV1_0423	VV1	der	GTPase Der							-0.147741	-0.182347	-0.0234283	-0.197255	-0.189499	-0.0274122	0.593975	0.109552	0.905415	0.210984	0.22712	0.822187	-0.0583463	0.129211	0.0736738	0.0319597	0.474801	0.143513	0.621778	0.695839	-0.0929524	-0.0446158	-0.0923968	0.0279758	0.560825	0.868104	0.57953	0.870377	96387.4	92567	93006.5	97879.5	97879.5	95089.9	87005.3	81576.4	91508.4	88721.8	85831.5
A0A3Q0L215	VV1_0424	VV1	bamB	Outer membrane protein assembly factor BamB							0.062227	0.0480699	0.125276	0.16763	-0.0271908	-0.0616705	0.802812	0.899216	0.418813	0.179968	0.775877	0.673215	-0.0296751	-0.165922	-0.186139	-0.01965	0.650013	0.0310313	0.0255942	0.843578	-0.0438322	-0.123569	-0.338606	-0.206597	0.776223	0.53772	0.0352959	0.213448	49841	48826.3	52559.6	46197.5	46197.5	51848.6	52037.8	50480.6	57327.6	52621.8	45335
A0A3Q0L208	VV1_0425	VV1	yfgM	Putative membrane protein							0.0336641	0.00407533	0.0414906	0.0464525	0.0627153	0.148779	0.887308	0.979927	0.726475	0.641617	0.262075	0.165352	-0.0656653	0.0126736	-0.0245409	-0.0613635	0.517231	0.817132	0.644499	0.31626	-0.0952541	0.0176355	-0.00331621	0.0459254	0.400767	0.920948	0.978163	0.709442	342367	327133	353413	347452	347452	338696	350450	328058	363724	368198	362889
Q8DEZ9	VV1_0426	VV1	hisS	Histidine--tRNA ligase							-0.109581	-0.0814959	0.0177959	0.0236229	-0.042828	-0.00910609	0.634682	0.55053	0.954166	0.870905	0.695073	0.955288	-0.143672	-0.11866	-0.148676	-0.0905937	0.116857	0.324005	0.237571	0.521596	-0.115587	-0.112833	-0.2093	-0.117496	0.401643	0.647449	0.220617	0.534322	219870	199029	220283	198713	198713	206876	203788	188098	223017	206240	192900
Q8DEZ8	VV1_0427	VV1	ispG	4-hydroxy-3-methylbut-2-en-1-yl diphosphate synthase (flavodoxin)							0.00639928	0.363673	-0.161706	0.674271	-0.00393187	0.21813	0.987978	0.113077	0.822268	0.0586641	0.963892	0.618221	-0.555719	-0.184708	-0.2998	-0.271401	0.000488277	0.668448	0.423114	0.496386	-0.198444	0.651269	-0.142026	0.108434	0.279588	0.0265676	0.351923	0.853534	75578.2	51417.2	88015.3	71500.5	71500.5	72921.9	75914.2	66158.4	78682.8	123575	71305.9
A0A3Q0L206	VV1_0428	VV1	rodZ	DUF4115 domain-containing protein							-0.496904	-0.0471641	0.14851	0.0387167	-0.296628	-0.623126	0.273329	0.809888	0.723876	0.724122	0.0269609	0.0634769	-0.222341	-0.0217034	0.28999	0.537357	0.273384	0.976379	0.176382	0.111147	0.227399	-0.131496	-0.155147	-0.234279	0.460455	0.734152	0.579231	0.399019	39580.7	33927.5	35002.2	42794.8	42794.8	50799.1	28047.9	32836.3	38797.3	35417.4	34841.5
Q8DEZ6	VV1_0429	VV1	rlmN	Dual-specificity RNA methyltransferase RlmN								-0.338724	-0.217107	0.62129		-0.390275	NA	0.326684	0.759783	0.330998	NA	0.50947		-0.625792	-0.97355	-0.474391	NA	0.198611	0.049741	0.322008	-0.053435	0.212605		-0.64756	0.971038	0.805228	NA	0.164758	0	2267.94	5492.79	2797.21	2797.21	3953.55	1861.02	1793.35	4725.38	5475.67	0
Q8DEZ5	VV1_0430	VV1	ndk	Nucleoside diphosphate kinase							-0.158485	-0.2019	0.0105921	-0.118957	-0.0687562	-0.209252	0.55705	0.149123	0.983554	0.140278	0.398484	0.040894	-0.0760215	0.0496819	0.0639277	0.0843652	0.304737	0.346916	0.235866	0.169671	-0.119436	-0.0798671	-0.0154206	-0.135479	0.471565	0.708157	0.950209	0.396904	274892	260782	257150	268801	268801	272636	246294	226725	259045	245094	256291
Q8DEZ4	VV1_0431	VV1	pepB	Peptidase B							-0.094466	0.00614522	0.0174465	-0.0930821	-0.096261	-0.0530315	0.69279	0.96732	0.949143	0.385548	0.276453	0.565912	-0.0599705	0.00716197	0.0704765	-0.0299442	0.402807	0.94448	0.300827	0.573642	0.0406407	-0.103367	-0.0432311	-0.100422	0.742785	0.61115	0.780372	0.516723	269716	258734	251445	264034	264034	246280	252621	259839	254505	236908	246991
A0A3Q0L1W4	VV1_0433	VV1	fdx	Ferredoxin_ 2Fe-2S type_ ISC system							-0.16364	-0.206521	-0.00412039	-0.242921	-0.197672	-0.146926	0.802812	0.587941	0.999913	0.287873	0.506881	0.648162	0.0568451	-0.0896482	-0.28245	-0.183867	0.88565	0.806579	0.372581	0.570827	0.0139644	-0.328448	-0.476003	-0.326673	0.886619	0.419985	0.096609	0.367678	116278	120951	87192.8	71689.3	71689.3	76759.3	103810	104819	86944.1	69241.6	62509.9
Q8DEZ1	VV1_0434	VV1	hscA	Chaperone protein HscA homolog							-0.0877495	-0.188389	0.0388331	0.337325	0.183913	-0.265855	0.813178	0.438243	0.879435	0.0915133	0.043196	0.0539245	-0.300119	-0.416565	-0.435233	-0.200993	0.110763	0.0263425	0.00934304	0.120945	-0.400759	-0.118074	-0.290154	-0.505681	0.0325211	0.61115	0.0530617	0.0277565	119591	97130.2	87389.6	64631.1	64631.1	76024.7	112534	85240	89773.8	82719.1	73418.4
Q8DEZ0	VV1_0435	VV1	hscB	Co-chaperone protein HscB homolog							-0.133915	-0.505266	0.0345063	-0.331212	-0.0148749	-0.222495	0.598063	0.0191446	0.91531	0.049403	0.878988	0.098877	0.0881415	0.0781865	0.132902	-0.0709168	0.194635	0.226264	0.088928	0.128096	-0.283209	-0.287532	0.0835211	-0.327918	0.131236	0.32699	0.564817	0.127889	97339.5	103472	84830.3	93016.2	93016.2	80761.3	88710.9	72899.1	86883.8	71184.1	92062.1
A0A3Q0L213	VV1_0436	VV1	iscA	Iron-binding protein IscA							-0.114796	0.107304	0.339625	0.194159	0.0695471	-0.17484	0.579643	0.856036	0.357399	0.637921	0.895728	0.580427	-0.295586	-0.0328867	-0.074481	0.259426	0.0935458	0.776761	0.635734	0.261903	-0.073487	-0.178353	-0.344559	-0.25504	0.685013	0.7054	0.35658	0.429315	153128	124760	101134	96045.1	96045.1	121057	141416	134393	127977	113095	100788
A0A3Q0L230	VV1_0437	VV1	iscU	Iron-sulfur cluster assembly scaffold protein IscU				up			1.13355	-0.404177	-0.350575	1.60417	-0.327735	0.0523755	0.537708	0.530347	0.474198	0.0280265	0.699784	0.927888	-0.0338028	-1.54143	-0.727407	-0.395222	0.824985	0.00133352	0.2008	0.425675	-1.57153	0.41331	-0.704567	0.00772825	0.0682648	0.655774	0.182786	0.841437	66593.5	65051.3	61310.7	37031	37031	46619	146105	49157.1	48084.2	64035.6	29505.8
Q8DEY7	VV1_0438	VV1	iscS	Cysteine desulfurase IscS							-0.0591413	0.0288203	0.0301902	0.0917456	-0.0071048	-0.0399409	0.799062	0.846195	0.822268	0.369773	0.938983	0.66641	-0.0904973	-0.204292	-0.133734	-0.12729	0.226201	0.00895665	0.0962505	0.0618769	-0.00253575	-0.142737	-0.171029	-0.197421	0.978152	0.404319	0.100558	0.124533	507428	476576	365182	332852	332852	334342	487048	486192	372904	337776	331217
Q8DEY6	VV1_0439	VV1	iscR	HTH-type transcriptional regulator IscR				up		down	-0.382492	-0.0526871	-0.0563974	1.68702	-0.159557	-2.54033	0.255533	0.817549	0.837845	0.000222988	0.666644	0.00182357	-3.08751	-3.49511	-3.13532	-1.99916	1.0038e-06	6.20768e-07	2.52264e-05	0.00010017	-2.75771	-1.75169	-3.23848	-4.4831	8.55842e-05	0.00130508	3.99166e-06	0.000154375	128247	15087.3	55430.8	6308.5	6308.5	13865.7	98379.4	14546.3	53305.7	15829.3	5648
A0A3Q0L1Y5	VV1_0440	VV1	trmJ	tRNA (cytidine/uridine-2'-O-)-methyltransferase TrmJ							-0.149988	0.218246	-0.0621873	0.291441	-0.036643	-0.0771633	0.490175	0.326894	0.796556	0.201158	0.795824	0.639766	-0.785299	-0.481488	-0.296098	-0.272884	0.00159326	0.0250683	0.0361093	0.0397195	-0.417065	-0.127859	-0.270554	-0.28786	0.0182498	0.647449	0.170607	0.217719	57417.3	33315.4	51590.9	42018.3	42018.3	42699.9	51747.8	38756.4	49414.3	45223.4	40964.5
A0A3Q0L1X9	VV1_0441	VV1	suhB	Inositol-1-monophosphatase							-0.0693308	-0.0742723	0.21935	0.393726	-0.196637	-0.299594	0.747721	0.634965	0.178503	0.0318412	0.36866	0.394024	-0.845462	-0.412849	-0.0552857	-0.230932	1.1051e-05	0.00460302	0.683269	0.00644165	-0.850403	-0.238473	-0.471273	-0.749877	0.000989588	0.276628	0.0145126	0.0865122	123089	68502.8	111083	106907	106907	94652	117313	65065.4	129324	109620	93284.8
A0A3Q0L224	VV1_0442	VV1	secF	Protein-export membrane protein SecF							-0.017376	0.191709	0.00252951	0.0990313	-0.018252	0.0207558	0.950164	0.262999	0.998557	0.485352	0.78874	0.849562	-0.545893	-0.247623	-0.183577	-0.0940475	0.00352927	0.00369332	0.0125394	0.225913	-0.336809	-0.151121	-0.204359	-0.0758212	0.0234136	0.474603	0.0814258	0.560655	153379	105059	140857	124027	124027	131968	151543	119990	141104	127071	122468
A0A3Q0L1X3	VV1_0443	VV1	secD	Protein translocase subunit SecD							-0.0188843	-0.0967084	0.0768423	0.0637641	0.238857	-0.158456	0.92733	0.488479	0.717791	0.511095	0.656162	0.175262	-0.487441	-0.234492	-0.0943537	-0.250789	0.000332669	0.0141438	0.155419	0.00533935	-0.565265	-0.247571	0.0676605	-0.486087	0.00313713	0.296064	0.996866	0.0337841	155639	111016	136440	127802	127802	114669	153615	103818	143904	121212	150814
A0A3Q0L229	VV1_0444	VV1	yajC	Sec translocon accessory complex subunit YajC							-0.0184414	-0.0681908	-0.032564	0.174543	-0.200723	-0.340955	0.93446	0.513256	0.787891	0.278762	0.275736	0.195616	-0.132352	-0.368469	-0.308938	-0.156817	0.0630559	0.0120465	0.0587003	0.288429	-0.182101	-0.161363	-0.477097	-0.465207	0.116048	0.350787	0.00129255	0.0378698	211404	192873	207825	167764	167764	186420	208719	183968	203187	181686	145974
Q8DEY0	VV1_0445	VV1	tgt	Queuine tRNA-ribosyltransferase							0.0486755	-0.0593048	0.219672	-0.0289247	0.137656	0.0613045	0.88624	0.670643	0.238924	0.811419	0.36608	0.630653	-0.191988	0.0349592	-0.188257	-0.00668766	0.162943	0.739978	0.258107	0.996133	-0.299968	-0.213638	-0.270273	-0.165056	0.065631	0.378614	0.039736	0.155873	78537.6	68751.7	68621.8	60227	60227	68304.5	81232.6	65982.8	79908	68909.5	66256.7
Q8DEX9	VV1_0446	VV1	queA	S-adenosylmethionine:tRNA ribosyltransferase-isomerase							-0.0659789	-0.101253	0.102632	0.0614092	-0.14855	-0.339252	0.841142	0.468908	0.609123	0.683436	0.201515	0.0326271	-0.72818	-0.402604	-0.176438	-0.246442	0.000123016	0.006468	0.0621644	0.0166514	-0.763455	-0.443827	-0.42762	-0.688326	0.00420359	0.103479	0.0251181	0.0107295	46164.2	27867.7	42433.1	37548.5	37548.5	35770	44100.6	25978.9	45561.8	33496.2	33874.6
A0A3Q0L220	VV1_0448	VV1		Acetoin utilization protein AcuB				down		up	-0.00405184	0.00600957	-0.352634	-0.908789	-0.543806	0.760485	0.979017	0.960048	0.06081	0.0351096	0.0897678	0.000625834	2.30239	0.484525	0.361345	0.164819	3.59287e-08	0.0395226	0.00319155	0.062296	2.31245	-0.0716292	0.170173	1.27794	6.13712e-07	0.797715	0.705002	0.000497849	23187.9	114380	25654.9	32956.9	32956.9	28759.8	23122.9	114857	20091.7	19118.5	22607.1
A0A3Q0L1Y6	VV1_0449	VV1	aceA	Isocitrate lyase			down	down	down	down	0.581131	-0.27376	-2.53742	-2.12593	-2.05093	-2.84283	0.00205089	0.0368211	7.29303e-07	5.68169e-05	1.96986e-06	5.47336e-05	2.51496	-0.46541	-0.370361	-0.263196	2.23367e-08	0.00027167	0.00337701	0.00533935	1.66007	-0.0539214	0.116126	-0.568608	1.7433e-06	0.783735	0.258848	0.0266834	82475.2	471413	98019.3	75826.7	75826.7	81673.6	123385	389935	16883.9	16264.5	18299.1
A0A3Q0L1Z3	VV1_0450	VV1	aceB	Malate synthase			down	down	down	down	0.0330897	-0.200379	-1.61081	-1.06293	-0.949027	-0.904145	0.883456	0.109396	0.00107006	0.000591141	0.00146189	0.00187731	2.60661	-0.387941	-0.40559	-0.325239	1.68668e-08	0.000668516	0.0122665	0.000396664	2.37314	0.159937	0.256193	0.381426	9.75846e-07	0.644527	0.321351	0.218448	45843.4	279218	49205.6	37146.6	37146.6	39274.2	46907	243010	16110.6	17999.4	19241.3
A0A3Q0L1Y8	VV1_0451	VV1	oxyR	Transcriptional regulator_ LysR family							-0.148959	0.21642	-0.200857	-0.458232	-0.141316	0.215413	0.55705	0.148505	0.357399	0.0151466	0.203143	0.167426	-0.0678095	0.0790155	0.168767	-0.123822	0.451683	0.45048	0.136499	0.250809	0.297569	-0.178359	0.228309	0.292448	0.0590974	0.48714	0.152334	0.193581	11355.5	10834.1	12193.5	13706.7	13706.7	11190.6	10241.5	12587.6	10608.7	9375.01	12427.7
A0A3Q0L232	VV1_0453	VV1	ahpC	Alkyl hydroperoxide reductase subunit C-like protein							0.0362868	-0.369744	0.304836	0.101781	-0.182488	-0.263507	0.898659	0.136302	0.171547	0.707278	0.203561	0.216361	0.107522	0.0322883	0.258249	0.234936	0.253153	0.868736	0.0473628	0.0801238	-0.298509	-0.170767	-0.229074	-0.333408	0.176011	0.536218	0.203357	0.165313	977310	1.05293e+06	772030	923368	923368	908566	1.0022e+06	814883	953671	847213	813655
Q8DEX2	VV1_0454	VV1	cutC	Copper homeostasis protein CutC								-0.0453992					NA	0.972172	NA	NA	NA	NA		0.22393	1.11335	0.0309162	NA	0.847268	0.191339	0.918942					NA	NA	NA	NA	0	12131.7	2329.37	5039.54	5039.54	2379.83	0	11755.8	0	0	0
A0A3Q0L236	VV1_0455	VV1	ppk2	PPK2 domain-containing protein							-0.174844	0.275036	-0.272253	-0.379887	-0.303009	-0.130751	0.35616	0.0348235	0.0786745	0.00681275	0.0134059	0.22587	1.15087	0.12041	0.193352	0.062748	7.18156e-07	0.072505	0.0143376	0.369674	1.60075	0.0127751	0.162596	0.204249	6.02129e-06	0.935952	0.211515	0.16376	39852.7	88492	39094.9	44701.8	44701.8	40832.8	35304	107077	32371.6	32659.5	36233.5
A0A3Q0L228	VV1_0456	VV1		Transcriptional regulator_ LysR family													NA	NA	NA	NA	NA	NA					NA	NA	NA	NA					NA	NA	NA	NA	0	0	3459.25	0	0	0	0	0	0	0	0
A0A3Q0L227	VV1_0457	VV1		Uncharacterized protein							-0.314242	0.561291	-0.135453	-0.420852	-0.289615		0.601982	0.182917	0.645353	0.399934	0.70872	NA	-1.00656	-0.130218	-0.10393	-0.235969	0.00327804	0.60994	0.643258	0.192768	-0.131026	-0.415617	-0.258092		0.644504	0.177902	0.332139	NA	2225.89	1107.9	2263.34	2106.03	2106.03	1921.84	1790.23	1634.8	2060.51	1544.76	1722.99
A0A3Q0L244	VV1_0458	VV1		Uncharacterized protein												-0.245986	NA	NA	NA	NA	NA	0.654341					NA	NA	NA	NA					NA	NA	NA	NA	0	0	0	1894.81	1894.81	2029.13	0	0	0	0	0
A0A3Q0L1Z6	VV1_0460	VV1	phoU	Phosphate-specific transport system accessory protein PhoU							-0.434737	-0.899567	-0.41123	0.0628796	-1.4098	-0.764849	0.666945	0.422831	0.471368	0.984293	0.0743219	0.686645	-1.38374	-1.18641	0.33208	-0.577913	0.0168157	0.0457454	0.0612725	0.25931	-1.84857	-0.7123	-0.666492	-0.931532	0.0607424	0.758912	0.666228	0.767069	6236.41	2389.94	6274.53	7898.54	7898.54	4203.51	4613.87	1281.12	4718.33	2879.81	2972.72
Q8DEW5	VV1_0461	VV1	pstB	Phosphate import ATP-binding protein PstB 1							0.0242264	0.00926899	-0.801324	0.371656	0.621358	0.138507	0.949612	0.990774	0.203895	0.559133	0.10293	0.669508	-0.396594	-0.482853	-0.911266	-0.417387	0.188958	0.234546	0.016296	0.358534	-0.411552	0.690127	0.511416	0.522445	0.196911	0.411576	0.285432	0.179868	6613.61	5024.02	6902.27	3670.07	3670.07	5168.28	6725.6	5056.4	3960.68	6390.26	5645.75
Q8DEW2	VV1_0464	VV1	ppk	Polyphosphate kinase							-0.556531	0.326247	-0.226945	-0.266948	0.0940161	0.0932258	0.122336	0.0693195	0.505986	0.312403	0.226189	0.840626	0.390715	0.857381	0.422454	0.836425	0.00115212	0.00345248	0.00136835	6.013e-05	1.27349	0.817378	0.743414	1.1566	0.000622627	0.108286	0.0310357	0.0302136	15656.1	20525.8	16933.1	22693.8	22693.8	30236.1	10645.1	25734.2	14468.4	25496.1	24221.9
A0A3Q0L242	VV1_0465	VV1	ppx	Exopolyphosphatase							-0.586184	-0.910251	0.0592932	-1.36918	-0.872981	0.421845	0.815915	0.135725	0.914932	0.0980046	0.190929	0.754771	1.32103	0.475068	0.619401	-1.33885	0.0354268	0.214691	0.0695978	0.0239843	0.996961	-0.953406	-0.312874	-0.976299	0.254846	0.483162	0.792747	0.393738	4729.77	11817.1	4398.34	6756.89	6756.89	1738.82	3150.51	6287.77	4582.87	2366.65	3689.38
A0A3Q0L251	VV1_0468	VV1		Phosphate regulon transcriptional regulatory protein PhoB							0.0916246	0.107631	-0.245731	-0.299108	-0.300478	0.175051	0.684408	0.545213	0.511315	0.176918	0.459439	0.247657	0.0680734	0.310786	0.431651	0.000768587	0.705015	0.0788575	0.223824	0.969004	0.0840797	0.257409	0.376904	0.421551	0.50525	0.549251	0.218205	0.150722	19835.5	20793.8	16203.3	21854.6	21854.6	16211.9	21136.1	22404.5	13665.7	16335	17745.6
Q8DEV7	VV1_0469	VV1	rdgC	Recombination-associated protein RdgC							-0.0705498	0.00657408	-0.0790382	0.0311487	-0.0636549	-0.04437	0.760169	0.967349	0.618099	0.785767	0.292906	0.610941	-0.13952	-0.211525	-0.178689	-0.0970303	0.0330993	0.00740633	0.0159418	0.109729	-0.0623966	-0.101338	-0.163306	-0.0623621	0.668627	0.626861	0.194885	0.697891	99802.1	90602.4	94949.2	83888.1	83888.1	88773.3	95039	91016.2	89887.3	83790.1	80267.3
A0A3Q0L202	VV1_0470	VV1	yegQ	Protease							-0.129663	-0.466787	-0.0464746	0.0265216	-0.38581	-0.169785	0.589767	0.00478955	0.808675	0.818984	0.00410756	0.342818	-0.570218	-0.464628	-0.146335	-0.451921	0.000216785	0.00327405	0.0632446	0.00578956	-0.907343	-0.391631	-0.48567	-0.575232	0.000199317	0.170171	0.0204026	0.0319641	218567	147208	160901	145381	145381	117630	199780	106516	155800	118761	111267
Q8DEV2	VV1_0482	VV1	clpB	Chaperone protein ClpB							-0.0882891	-0.20765	-0.148203	-0.267271	-0.2252	-0.0103017	0.667142	0.0965508	0.457458	0.0189687	0.0351222	0.929157	0.319009	-0.0932718	-0.0825125	-0.153993	0.000407733	0.143513	0.191121	0.0471324	0.199648	-0.21234	-0.159509	-0.0160914	0.14475	0.414378	0.381402	0.966442	101059	126068	113086	106800	106800	101637	95059.6	109168	102046	88079.5	91364.7
Q8DEV0	VV1_0484	VV1	rluD	Ribosomal large subunit pseudouridine synthase D							-0.0443369	0.035244	0.0487289	-0.268559	-0.012594	0.429938	0.847882	0.824456	0.822268	0.0660355	0.9547	0.0944547	-0.0423647	0.0950666	-0.0605957	-0.1726	0.473368	0.259649	0.621146	0.0661893	0.0372162	-0.222221	-0.121919	0.208609	0.807122	0.36272	0.372591	0.427057	58712.6	57013.5	56207.2	53895.3	53895.3	49869.4	56935.6	58423.5	58138.1	49838.5	53426.8
A0A3Q0L243	VV1_0485	VV1	bamD	Outer membrane protein assembly factor BamD							0.0560565	-0.358142	0.0828679	-0.018405	-0.180449	0.039161	0.821463	0.0932224	0.905654	0.977125	0.358142	0.771184	-0.0698684	0.0841678	0.190804	0.0997068	0.508764	0.741621	0.0399159	0.253549	-0.484067	-0.017105	-0.0725128	0.0559999	0.0227384	0.981989	0.881798	0.794544	54702	52115.9	49383.9	56366.7	56366.7	52917.6	56869.3	40659.2	52303.5	51687	49739.6
A0A3Q0L239	VV1_0486	VV1	raiA	Ribosome hibernation protein YfiA													NA	NA	NA	NA	NA	NA	-0.0750746				0.696755	NA	NA	NA				3.41301	NA	NA	NA	0.629742	1471.9	1397.26	0	1579.6	1579.6	0	0	0	2069	0	0
A0A3Q0L258	VV1_0487	VV1	pheA	Chorismate mutase I							0.0372529	0.306585	0.0455806	0.162366	0.151881	-0.0368683	0.85598	0.0480861	0.755059	0.102594	0.12006	0.686925	-0.65701	-0.16424	-0.0971573	-0.125796	2.20133e-05	0.0330428	0.138312	0.0758261	-0.387678	-0.0474546	0.00914365	-0.208245	0.0156909	0.785183	0.95136	0.12352	106014	67232.9	95696.9	89464.4	89464.4	87706	108787	83152.1	98768.6	95572.6	99396.6
Q8DEU6	VV1_0488	VV1	yjjX	Inosine/xanthosine triphosphatase							-0.281632	-0.0201252	0.0932849	0.377535	-0.0715308	-0.141525	0.123728	0.883644	0.672601	0.0385658	0.518162	0.370098	-0.786136	-0.224338	-0.222551	-0.0578011	6.22984e-05	0.0197518	0.0376942	0.515467	-0.524629	0.0599119	-0.387367	-0.292611	0.00620887	0.829679	0.039736	0.17804	24768.9	14363.4	21053.5	18043.8	18043.8	20226.6	20376.4	14164.4	22459.8	23412.1	17171
Q8DEU5	VV1_0489	VV1	trpR	Trp operon repressor homolog							0.3064	3.92551	0.512887			-0.113588	0.908442	0.4224	0.612418	NA	NA	0.717096	-0.27989	0.38299	0.454494	-0.329208	0.499315	0.275306	0.22245	0.392565	3.33922			-0.955683	0.649211	NA	NA	0.239773	1952.14	1607.89	1869.77	2562.14	2562.14	1488.28	2414.06	24431.7	2667.97	0	0
A0A3Q0L216	VV1_0490	VV1	slt	Soluble lytic murein transglycosylase							-0.160708	0.0157991	-0.108467	-0.312095	-0.156009	0.132566	0.535919	0.967349	0.507838	0.100901	0.0473862	0.443934	0.119969	0.338202	0.25429	0.128713	0.194041	0.0158351	0.00326493	0.167017	0.296476	0.134574	0.206748	0.369746	0.0751007	0.55929	0.127799	0.0814575	45484.6	49428.7	43865	52319.9	52319.9	47958.4	40689.9	49972.9	40688	44666	46957.3
A0A3Q0L212	VV1_0491	VV1	yjjK	ABC transporter_ ATP-binding protein	up	up	up	up	up	up	4.95792	4.90042	4.90913	4.92826	4.93028	4.7123	3.35436e-07	6.81738e-06	2.43165e-06	5.68169e-05	1.15749e-06	0.000135772	-0.381446	-0.0897334	-0.174782	-0.0200224	0.0618594	0.772012	0.557612	0.908916	-0.438952	-0.0706022	-0.153629	-0.216854	0.0156022	0.646782	0.188113	0.107566	8297.93	6370.05	8058.04	7138.62	7138.62	7946.98	257901	190246	242117	230553	217660
A0A3Q0L252	VV1_0492	VV1		Cyclic diguanosine monophosphate-binding protein			down	down			-0.376512	-0.148474	-1.19942	-0.828648	-0.611217	-0.546043	0.589767	0.376757	0.0322055	0.0277898	0.0582456	0.198713	1.53463	0.0503959	0.102105	-0.0220938	0.000135817	0.847268	0.662009	0.984097	1.76267	0.421169	0.690309	0.631285	0.000364968	0.304772	0.0724351	0.139145	36217.4	104927	46181.4	49568.2	49568.2	45479.5	27898.2	94665.4	20109.7	26927.1	32449.5
A0A3Q0L254	VV1_0494	VV1	tyrA	T-protein							-0.35116	0.2427	-0.17065	0.106722	-0.188598	-0.0153366	0.547928	0.48921	0.677226	0.646424	0.706026	0.963487	-1.16763	-0.383726	-0.19756	-0.299737	0.000153789	0.0900838	0.438275	0.268566	-0.573771	-0.106354	-0.215508	-0.144424	0.170181	0.967605	0.755265	0.900539	274667	122268	244760	213437	213437	198843	215326	144669	217455	202001	187282
A0A3Q0L250	VV1_0495	VV1	aroF	Phospho-2-dehydro-3-deoxyheptonate aldolase						down	-0.00267197	-0.561139	-0.121742	-0.0418167	-0.463551	-0.667323	0.980453	0.000820326	0.347225	0.734576	0.00104593	0.00191568	-1.55954	-0.174636	0.0270783	0.0529238	2.07305e-07	0.0315546	0.636211	0.299087	-2.11801	-0.0947103	-0.31473	-0.492657	1.35297e-06	0.613078	0.0221214	0.0185887	283891	96312.6	290073	295569	295569	300912	283365	65277.5	266600	249660	214347
A0A3Q0L249	VV1_0496	VV1	nagZ	Beta-hexosaminidase		down					-0.197274	-0.585779	0.155754	-0.194017	0.185727	-0.65719	0.589767	0.0184905	0.63308	0.23563	0.542792	0.151374	-0.228771	0.0203419	-0.311832	0.132431	0.157878	0.870396	0.307614	0.0756896	-0.617277	-0.329429	-0.281859	-0.680513	0.00727695	0.371119	0.220617	0.153974	15457.9	13191.2	13806.5	11122.8	11122.8	15133.9	13482.3	8789.14	15380.5	12240.6	12651
Q8DET7	VV1_0497	VV1	anmK	Anhydro-N-acetylmuramic acid kinase							-0.141376	-0.237896	-0.171475	-0.348377	-0.0510155	0.0630103	0.545028	0.121007	0.294022	0.0375102	0.798674	0.678618	0.0207104	0.0629869	-0.184216	-0.213213	0.772725	0.463681	0.22323	0.0892232	-0.0758094	-0.113915	-0.063756	0.0212724	0.632024	0.557022	0.584433	0.900539	8199.39	8317.95	8325.98	7327.92	7327.92	7182.1	7434.01	7053.46	7392.92	6831.63	7073.33
A0A3Q0L248	VV1_0498	VV1	nhaP	NhaP-type Na+/H+ and K+/H+ antiporter							-0.0721248	0.0455712	0.0636962	-0.136955	0.0392983	0.301901	0.838334	0.882519	0.609272	0.351904	0.836884	0.0913284	0.0388886	0.281763	0.206589	0.171174	0.94275	0.00190533	0.0129408	0.0239843	0.156585	0.0811113	0.182191	0.409379	0.522157	0.751858	0.256139	0.0459346	19415.8	19946.2	16230	18728.7	18728.7	18274.6	18469	20586.3	16962.6	17943.6	19245.9
A0A3Q0L260	VV1_0502	VV1	yehU	Autolysin sensor kinase							0.0209179	-0.00336431	-0.232917	-0.287353	-0.0766581	0.0975536	0.938293	0.98465	0.349347	0.0654042	0.555422	0.537931	0.845642	-0.174175	-0.211782	-0.313149	6.53742e-05	0.24727	0.15888	0.0552392	0.82136	-0.228611	-0.0555232	0.0173217	0.000329013	0.341183	0.765153	0.933883	1756.28	3156.15	2048.95	1769.21	1769.21	1649.17	1781.93	3148.8	1743.48	1487.98	1677.66
Q8DET0	VV1_0504	VV1	ispH	4-hydroxy-3-methylbut-2-enyl diphosphate reductase							-0.214405	0.566218	0.276988	0.109132	-0.180916	-0.635054	0.61404	0.369151	0.357399	0.459393	0.366486	0.0674037	-1.59493	-0.19825	0.0368791	0.125645	0.00442948	0.357568	0.777276	0.647427	-0.814305	-0.366106	-0.421025	-0.786397	0.0464363	0.165951	0.103225	0.0184546	25395.4	8406.85	18628.2	19110.6	19110.6	20323.3	21888.3	12447.5	22571.1	17512.4	16858.2
Q8DES7	VV1_0507	VV1	ileS	Isoleucine--tRNA ligase							-0.0464429	0.11761	0.0865445	-0.049703	0.0449666	0.115429	0.83442	0.262243	0.651295	0.698357	0.688744	0.485727	-0.641528	0.0370503	-0.0665323	-0.0795452	5.14952e-05	0.678658	0.485652	0.200845	-0.477475	-0.0991971	-0.10811	-0.0506607	0.00236895	0.652114	0.464121	0.796513	335956	215359	321271	306792	306792	304037	325313	233651	341133	318466	316505
A0A3Q0L256	VV1_0508	VV1	ribF	Riboflavin biosynthesis protein							0.816258	1.17767	-0.00141047	0.263085	0.532307	0.719742	0.736427	0.0771495	0.958494	0.82872	0.535085	0.662686	-0.374571	0.477152	0.529648	0.354788	0.0540171	0.119674	0.0943371	0.306204	-0.0131575	0.741648	1.06337	1.07594	0.83749	0.804647	0.144595	0.369988	8115.11	6259.46	6095.27	8799	8799	7794.62	14289.3	14159.6	6089.32	10181.9	12725.5
Q8DES4	VV1_0511	VV1	rpsT	30S ribosomal protein S20						down	-0.211507	-0.502368	-0.000608999	0.491355	0.591679	-0.940493	0.73007	0.0130636	0.994463	0.173791	0.136353	0.0161609	-0.881361	-0.452382	-0.404406	-0.0100608	0.00330273	0.212939	0.267534	0.980962	-1.17222	0.0395815	0.187882	-0.949945	0.000269932	0.91483	0.645609	0.0304962	146109	79316.3	146889	110982	110982	145868	126185	55993.1	146827	150911	167249
A0A3Q0L222	VV1_0512	VV1	hlyU	Transcriptional activator HlyU	up		up	up	up	up	2.4549	1.52561	2.43799	2.00468	1.79776	1.87663	0.000472235	0.0832136	0.000207804	0.000162278	4.86115e-06	0.000830656	0.589282	0.617518	0.720776	0.747742	0.00638822	0.0170137	0.00535504	0.0291985	-0.340004	0.18421	0.0805539	0.186383	0.416614	0.483588	0.664916	0.372289	3489.91	5250.56	3782.23	6233.37	6233.37	6350.97	19134.3	15116.9	20495.3	23286.7	21672.3
A0A3Q0L266	VV1_0513	VV1	nhaR	Transcriptional activator NhaR							-0.110138	0.0400218	-0.0601782	-0.0513866	0.0652175	0.0627209	0.724045	0.986314	0.611723	0.641645	0.407036	0.521512	-0.122362	0.0591463	0.0131914	0.0188579	0.088	0.428661	0.887275	0.816612	0.0277978	0.0679379	0.138587	0.141757	0.985053	0.673562	0.0880164	0.191703	18721	17198.7	18737.3	18909.4	18909.4	18983.8	17345	17682.5	17971.8	18838.3	19783.8
A0A3Q0L267	VV1_0515	VV1		Uncharacterized protein			up				-0.478143	-0.666485	1.01292	-0.235086	0.0944792	-0.272219	0.524872	0.0912398	0.0393016	0.707278	0.90795	0.702114	0.275533	0.930454	0.637569	0.564822	0.429013	0.0470966	0.0340892	0.220571	0.0871907	-0.317554	-0.280874	-0.720318	0.573668	0.600694	0.545626	0.0940214	120058	145324	77367.3	120361	120361	114442	86190	91559.6	156127	125281	128507
Q8DER9	VV1_0516	VV1	thyA	Thymidylate synthase							0.00739047	-0.00251796	-0.00746828	0.118563	-0.00653118	-0.0199574	0.990234	0.967349	0.954145	0.409824	0.974074	0.830745	-0.319636	-0.234356	-0.151574	-0.21538	0.00167872	0.0142478	0.116859	0.0044726	-0.329544	-0.108325	-0.150637	-0.227869	0.0502038	0.599832	0.217375	0.118456	56829.8	45536.1	54873.2	49400.5	49400.5	47263.3	57121.6	45456.7	54589.8	50641.1	49177.4
Q8DER8	VV1_0517	VV1	lgt	Phosphatidylglycerol--prolipoprotein diacylglyceryl transferase				down			0.0713432	0.53751	-0.299204	-0.856662	-0.556064	-0.317656	0.729658	0.129562	0.432133	0.0235346	0.190929	0.0273566	0.491457	0.0572792	-0.433959	-0.557006	0.0625278	0.731517	0.172184	0.0108257	0.957624	-0.500179	-0.690819	-0.575458	0.0016281	0.373563	0.0571702	0.121832	12548.9	17642.1	19849.7	14693.3	14693.3	13492.1	13185.1	25606.9	16131.9	11405.5	9993.71
A0A3Q0L264	VV1_0519	VV1	ptsP	Phosphocarrier protein kinase/phosphorylase_ nitrogen regulation associated							-0.186426	0.21851	-0.202238	-0.396058	-0.145198	0.220368	0.569359	0.446407	0.399424	0.144182	0.305972	0.151759	-0.029502	0.186534	0.120298	-0.0845388	0.719519	0.301086	0.197597	0.239446	0.375434	-0.0072859	0.177339	0.338067	0.176022	0.990034	0.414699	0.169274	6269.2	6142.3	6514.45	7080.95	7080.95	6143.69	5509.25	7146.76	5662.37	5633.85	6402.99
Q8DER5	VV1_0520	VV1	nudH	RNA pyrophosphohydrolase							-0.163352	0.217518	0.0309155	-0.264001	0.418382	-0.112087	0.589767	0.524091	0.896204	0.439039	0.434381	0.855356	0.0101563	0.696118	0.180334	0.578908	0.961491	0.012183	0.844504	0.127639	0.391027	0.401201	0.567801	0.435906	0.176011	0.502822	0.197228	0.0849178	4142.98	4172.25	3756.85	4257.07	4257.07	5611.68	3699.47	4851.21	3838.23	5068.79	5689.26
A0A3Q0L272	VV1_0523	VV1	tas	Oxidoreductase Tas_ aldo/keto reductase family							0.173083	0.0630888	0.187275	-0.0760488	-0.135299	0.309047	0.546227	0.633392	0.166475	0.500756	0.22282	0.0611973	0.250756	0.198557	0.31202	-0.105896	0.00147289	0.0232791	0.00409527	0.168373	0.140762	-0.0647669	-0.0105542	0.0158762	0.364443	0.71148	0.938715	0.941736	85177.7	101347	84494.2	104895	104895	78514.3	96034.9	105877	96206	91982.5	95504.8
A0A3Q0L233	VV1_0524	VV1		Uncharacterized protein				down		up				-1.15764	-0.372729	1.58175	NA	NA	NA	0.0492069	0.576811	0.00450278					NA	NA	NA	NA		2.83473	3.6238	4.04546	NA	0.0167436	1.14783e-05	6.0072e-06	0	0	0	66678.7	66678.7	23044.3	4341.73	0	4177.45	29802.3	51497.3
A0A3Q0L274	VV1_0525	VV1		Transcriptional regulator VpsR	down						-1.36572	-0.473017	0.0742121	0.117395	0.9175	0.0291849	0.00122695	0.0416482	0.958494	0.74247	0.32535	0.870982	-0.802953	0.387921	0.192079	0.266718	0.00202199	0.115912	0.278428	0.323227	0.0897527	0.431104	1.03537	0.22169	0.579739	0.440654	0.261834	0.47321	33592.8	19254.5	23340.3	26664.2	26664.2	28080	13035.3	13872.1	24572.4	33130.1	50364.4
Q8DEQ9	VV1_0526	VV1	lysS	Lysine--tRNA ligase							0.0838595	0.119439	0.180083	0.088642	0.0758805	0.105761	0.700819	0.306291	0.166475	0.402118	0.218244	0.253491	0.0657779	-0.0622282	-0.0456651	-0.101437	0.442617	0.371133	0.456429	0.139861	0.101358	-0.153669	-0.149867	-0.175759	0.379698	0.382644	0.129174	0.161633	346208	362359	334050	323642	323642	311369	366929	393635	378461	340222	341120
A0A3Q0L269	VV1_0527	VV1	prfB	Peptide chain release factor 2							-0.126896	-0.475112	0.199254	-0.146821	-0.048699	-0.256293	0.729658	0.0545403	0.378316	0.149718	0.66995	0.143032	-0.242996	0.0736333	-0.0633616	0.023238	0.0328369	0.405828	0.57383	0.806569	-0.591212	-0.272442	-0.311315	-0.432309	0.0383118	0.296064	0.0731532	0.0808503	71591.5	60494	62398	59716.9	59716.9	63411.2	65563.5	43520.1	71639.4	59311.5	57734.7
A0A3Q0L285	VV1_0528	VV1	recJ	Single-stranded-DNA-specific exonuclease RecJ							0.220141	0.463025	-0.0908196	0.347123	0.210092	-0.044292	0.728875	0.0128424	0.686628	0.0981137	0.414601	0.738867	-0.166396	-0.277856	-0.232773	-0.116845	0.0404674	0.0594097	0.0160938	0.141434	0.0764881	0.160087	0.0681383	-0.0703175	0.700105	0.562207	0.852931	0.80024	18123.9	16149.6	20122.2	17124	17124	18556.8	21111.6	22261.1	18894.5	21111.9	19808.3
A0A3Q0L270	VV1_0529	VV1	dsbC	Thiol:disulfide interchange protein							0.153082		-2.02766		-1.06552		0.847882	NA	0.248234	NA	0.520602	NA	0.684433	-0.706472	-0.290731	-1.72874	0.374289	0.690639	0.835048	0.150291			0.671402		NA	NA	0.399194	NA	1396.28	2243.92	5250.15	4291.93	4291.93	1584.05	1552.58	0	1287.61	0	2050.68
A0A3Q0L245	VV1_0531	VV1	fldB	Flavodoxin							0.0137897	-0.201935	-0.205651	-0.440613	-0.322457	0.151781	0.947039	0.389889	0.463983	0.192329	0.0207416	0.662686	0.123541	-0.0685336	-0.227104	-0.369973	0.469674	0.692471	0.0372765	0.00353821	-0.0921837	-0.303495	-0.343909	-0.0125412	0.634348	0.441835	0.182375	0.956747	18747.9	20424.1	20471.2	17489.5	17489.5	15840.6	18928	17756.3	17751.5	14383.8	13986.5
A0A3Q0L241	VV1_0534	VV1	srmB	ATP-dependent RNA helicase SrmB							-0.366297	0.0781882	0.0327367	-0.107101	-0.192305	-0.0577652	0.409221	0.881334	0.861976	0.444433	0.363683	0.59198	-0.453327	-0.0433467	-0.110827	-0.0906276	0.000910851	0.663635	0.349266	0.328095	-0.00884187	-0.183184	-0.335869	-0.181129	0.984143	0.424763	0.127799	0.20864	70032.9	51149	59948.9	55516.1	55516.1	56298.9	54329.5	53997.6	61324.8	54012.2	48588
Q8DEQ1	VV1_0535	VV1	yaaA	UPF0246 protein VV1_0535							-0.0151894	-0.121029	-0.00991517	-0.0152279	-0.163274	-0.0107917	0.93446	0.208572	0.953096	0.934129	0.361782	0.913422	0.100284	-0.0575167	-0.165349	-0.0136087	0.0616809	0.584445	0.257483	0.868766	-0.00555515	-0.0628295	-0.318708	-0.0144852	0.959716	0.741192	0.0131862	0.919109	132162	141676	130908	116732	116732	129679	130778	130276	130011	124471	104241
A0A3Q0L276	VV1_0536	VV1	yaaJ	Sodium/alanine symporter							0.293452	0.211829	-0.428451	0.160541	0.272509	-0.380385	0.63299	0.241063	0.672601	0.692865	0.635761	0.0366251	-0.578921	-0.99431	-0.583217	-0.702286	0.0199459	0.123774	0.406037	0.294356	-0.660544	-0.405318	0.117743	-0.65422	0.0251447	0.732081	0.803313	0.395607	67106.1	44925.1	120670	80544.3	80544.3	74163.7	82243.1	52030.3	89665.2	67703.5	97290
A0A3Q0L292	VV1_0539	VV1	VP51	Hemerythrin domain-containing protein											-3.03724		NA	NA	NA	NA	0.20084	NA					NA	NA	NA	NA	-1.31369		0.657474	-2.42316	0.568725	NA	0.948611	0.298728	0	0	0	109895	109895	0	5438.69	2187.93	8487.11	0	13386.9
Q8DEP7	VV1_0540	VV1	ung	Uracil-DNA glycosylase						down	-0.155823	-0.515035	-0.0524762	-0.274159	-0.297355	-0.75418	0.735855	0.0944474	0.841462	0.232709	0.0233723	0.0236448	-0.290667	-0.185766	-0.0488597	-0.178345	0.176101	0.132889	0.721517	0.198181	-0.649879	-0.407449	-0.293739	-0.880049	0.0175115	0.297769	0.116087	0.0210676	14074.7	11506.4	11750	11358.8	11358.8	10383.7	12633.7	8051.88	11330.3	8542.56	9243.11
Q8DEP6	VV1_0541	VV1	nfo	Probable endonuclease 4								1.13447	0.728393	0.262866	0.982044	0.0265844	NA	0.139147	0.611723	0.580984	0.336298	0.893094		0.0942794	-0.341606	0.471251	NA	0.896019	0.885152	0.468679	-0.454429	-0.371247	-0.0879547	-0.230557	0.656446	0.852169	0.970646	0.977115	0	2296.27	5724.36	4517.45	4517.45	7935.75	6907.6	5041.16	9484.08	7332.27	8923.15
Q8DEP5	VV1_0542	VV1	grcA	Autonomous glycyl radical cofactor		down					-0.388753	-0.581853	0.20201	-0.0801218	0.354038	0.321317	0.151694	0.0455006	0.333258	0.465634	0.00394196	0.0265922	0.789278	0.758756	0.698526	0.361285	0.000218158	0.0003408	0.000496423	0.0183319	0.596178	0.476624	0.850554	0.480591	0.0382969	0.0665006	0.000403698	0.020275	128018	221243	347131	563341	563341	445914	97779.1	147813	399305	555626	720024
A0A3Q0L246	VV1_0543	VV1	thrC	Threonine synthase							0.125373	-0.221755	0.0415041	0.13032	0.0762282	-0.0612601	0.655597	0.191125	0.847806	0.272934	0.428255	0.67756	-0.191331	-0.0292559	-0.112264	0.00822019	0.0431903	0.814823	0.282079	0.961791	-0.538459	0.0595598	-0.0775399	-0.094544	0.012572	0.734152	0.59375	0.537389	392223	343508	378898	350532	350532	381063	427833	294566	389957	406393	369551
Q8DEP3	VV1_0544	VV1	thrB	Homoserine kinase			down				1.74094	-1.80685	-4.71312	2.76312	0.673084	-1.73849	0.923876	0.430876	0.000465997	0.13404	0.581033	0.893504	2.7944	-4.12063	-1.87518	-0.594171	0.210962	0.00165939	0.106445	0.412795	-0.753391	3.35561	3.51102	2.38046	0.999976	0.0947582	0.0553181	0.0253882	5927.85	41124	83537.2	22771.7	22771.7	55337.1	19814	11753.8	3184.86	32600.8	36308.9
A0A3Q0L247	VV1_0545	VV1	thrA	Bifunctional aspartokinase/homoserine dehydrogenase							0.0887733	0.177184	-0.000495663	0.0973131	0.0755385	-0.095274	0.685396	0.561125	0.998557	0.417303	0.358278	0.522351	-0.527406	0.0230062	0.0622687	0.0671466	0.000309891	0.708588	0.354694	0.231736	-0.438995	0.120815	0.138303	-0.0276318	0.0646249	0.491538	0.129174	0.829206	266943	185206	296635	309719	309719	310768	283885	209407	296533	322435	326368
Q8DEP0	VV1_0547	VV1	rraA	Putative 4-hydroxy-4-methyl-2-oxoglutarate aldolase				down	down		-0.157255	-0.217069	-0.290944	-0.715463	-0.772435	0.066499	0.670373	0.323174	0.466439	0.0195391	0.000929007	0.65649	0.730797	1.1302	1.23602	0.816186	8.93414e-05	0.000886386	0.000831481	0.00617446	0.670982	0.705683	0.754533	1.17363	0.0298078	0.149552	0.0131862	0.0059974	70915.5	117688	86228.6	203110	203110	151827	63592	101249	70480.4	114948	118906
A0A3Q0L282	VV1_0548	VV1		Aerobic respiration control protein arcA							-0.00238599	-0.527624	-0.0144881	-0.486498	-0.226576	0.100984	0.970789	0.0263422	0.954166	0.00532253	0.0178871	0.461201	0.332375	0.763719	0.810289	0.534111	0.00677579	0.000368272	0.000308969	0.00346212	-0.192863	0.291709	0.598202	0.649584	0.421862	0.281764	0.00713744	0.0210374	122784	154596	133911	234821	234821	193910	122581	107242	132573	162281	200693
A0A3Q0L2A0	VV1_0549	VV1		Uncharacterized protein							-0.0743487	-0.225648	-0.0768513	-0.165526	0.0142424	0.339204	0.882165	0.306291	0.566594	0.130104	0.872965	0.0312433	1.0517	0.526009	0.318801	0.24299	0.000315713	0.000425098	0.00572595	0.0180303	0.900402	0.437334	0.409894	0.659046	0.00333139	0.0334798	0.00402881	0.00416068	29152	60431.4	34882.4	43508.6	43508.6	41281.3	27687.8	51681.6	33072.9	44783.9	43940.2
A0A3Q0L283	VV1_0550	VV1	arcB	Aerobic respiration control sensor protein							0.0362933	-0.199744	-0.0455901	-0.079735	0.15401	0.0566561	0.90791	0.306291	0.755059	0.470185	0.656162	0.738867	0.456703	0.23109	0.246073	0.0899592	0.00800715	0.00863937	0.00778692	0.361465	0.220666	0.196945	0.445673	0.192205	0.214179	0.348811	0.149648	0.237385	15340.1	21052.8	14500.3	17197	17197	15433.2	15730.9	18330.8	14049.2	16104.2	19134.3
A0A3Q0L257	VV1_0551	VV1	cph2_1	Sensory box/GGDEF family protein							0.162715	0.334464	0.214865	-0.379765	0.0496538	0.363178	0.601982	0.203033	0.380028	0.227353	0.895728	0.237842	0.323534	0.259725	0.196816	0.0888803	0.14092	0.0222205	0.467632	0.637476	0.495283	-0.334906	0.0316047	0.237194	0.019689	0.454057	0.969778	0.421705	5530.8	6921.19	5666.07	6494.26	6494.26	6026.12	6191.13	8727	6576.01	5213.7	6721.66
A0A3Q0L255	VV1_0553	VV1	gltB	Glutamate synthase [NADPH] large chain							-0.0228614	0.482753	0.208385	0.246857	0.193066	0.0169921	0.901133	0.00447501	0.13214	0.0675115	0.0184796	0.911434	-1.14432	-0.182466	-0.132501	-0.0801783	5.19545e-07	0.0120903	0.0250214	0.156568	-0.638702	-0.143995	-0.14782	-0.271572	0.000826961	0.457941	0.174774	0.0849178	810246	366559	695964	634893	634893	658341	797508	512232	804113	727730	725803
A0A3Q0L295	VV1_0554	VV1	gltD	Glutamate synthase [NADPH] small chain							-0.0366326	0.452805	0.179816	0.170632	0.116625	-0.0113252	0.882165	0.0103293	0.27369	0.189475	0.151441	0.914812	-1.02527	-0.130099	-0.0987054	-0.0911347	7.24609e-06	0.0984027	0.247193	0.257087	-0.535834	-0.139283	-0.161896	-0.282276	0.003576	0.498246	0.16712	0.0728784	990073	486441	857297	800604	800604	804817	965250	665790	971094	881725	868012
A0A3Q0L253	VV1_0555	VV1	gltB	Glutamate synthase [NADPH] large chain							0.000414426	-0.266947	-0.345372	-0.427414	-0.20874	0.0469336	0.998328	0.0377853	0.0334626	0.0660355	0.170124	0.975179	0.361118	0.016121	-0.177178	0.00623615	0.0011196	0.928759	0.0576063	0.949217	0.093757	-0.0659217	-0.0405464	0.398541	0.443504	0.758912	0.792831	0.362754	56675.5	72795.2	55317.7	48924.7	48924.7	55557.4	56691.8	60498.4	43540.9	41596.1	42334.2
A0A3Q0L297	VV1_0556	VV1	gltD	Glutamate synthase [NADPH] small chain			down				-0.201705	-0.213292	-0.82967	0.0564885	-0.339071	-0.457175	0.676323	0.588929	0.0266323	0.78274	0.107237	0.0316437	-0.0926489	-0.561373	-0.308697	-0.114087	0.549661	0.0587616	0.100179	0.550032	-0.104236	0.324786	0.181902	0.258408	0.776419	0.341898	0.468711	0.266209	50344	47212.6	49324.6	39823.2	39823.2	45574.3	43775.2	40724	27752.8	34759.8	31482.2
A0A3Q0L290	VV1_0557	VV1		Uncharacterized protein							0.0894499	0.0331947	-0.120784	-0.309437	-0.277295	-0.347259	0.882165	0.907175	0.611723	0.0663707	0.0695249	0.0483528	0.825874	0.0104586	0.0898064	0.109048	1.0257e-05	0.950181	0.290739	0.085906	0.769619	-0.178194	-0.0667041	-0.117427	0.00914659	0.592413	0.825778	0.670632	37526.6	66520	39770.4	42324.8	42324.8	42893	39927	68068.3	36576.3	32326.5	34923.7
Q8DEM9	VV1_0558	VV1	mtnN	5'-methylthioadenosine/S-adenosylhomocysteine nucleosidase							-0.0483986	0.12802	-0.0841534	-0.156406	-0.0447799	-0.0896784	0.839002	0.262243	0.488505	0.135681	0.574597	0.50825	-0.220542	-0.0146497	-0.0496943	-0.102163	0.0075843	0.817132	0.444372	0.0673319	-0.0441241	-0.0869022	-0.0103209	-0.107688	0.753797	0.599832	0.939028	0.484625	189534	162666	179775	173688	173688	167485	183281	177761	169589	159675	168380
Q8DEM7	VV1_0560	VV1	btuF	Vitamin B12-binding protein				down	down		-0.0891002	0.0190965	0.136	-0.626204	-0.768871	-0.226211	0.831723	0.847627	0.683038	0.0402015	0.0315234	0.215147	-0.0719153	-0.555963	-0.118956	-0.63671	0.542703	0.0183066	0.544836	0.00992029	0.0362815	-1.31817	-1.02383	-0.998921	0.898641	0.0128372	0.0155079	0.0121167	2650.92	2522.02	2337.41	2152.41	2152.41	1503.37	2492.16	2555.62	2568.47	1030.07	1263.2
Q8DEM2	VV1_0565	VV1	carB	Carbamoyl-phosphate synthase large chain							-0.00810796	0.135226	0.156718	0.221567	0.0712668	-0.0612144	0.972662	0.422831	0.173097	0.084085	0.470175	0.450996	-0.467697	-0.208215	-0.160358	-0.107927	0.000325775	0.00354886	0.0201719	0.0441697	-0.324363	-0.143366	-0.245809	-0.32586	0.0529665	0.42994	0.0522886	0.0301415	569964	412151	526764	471350	471350	488795	566770	452651	587209	531662	495218
Q8DEM1	VV1_0566	VV1	carA	Carbamoyl-phosphate synthase small chain							-0.000967596	0.0987438	0.0369283	0.131195	-0.0557754	-0.0955773	0.981915	0.408601	0.811765	0.212406	0.46974	0.294719	-0.482307	-0.249762	-0.124681	-0.186584	4.29505e-05	0.00444483	0.0737132	0.011266	-0.382596	-0.155495	-0.217384	-0.319089	0.0171898	0.398753	0.0643796	0.0460741	374281	267922	360764	330895	330895	316997	374030	286902	370117	332300	318346
Q8DEM0	VV1_0567	VV1	dapB	4-hydroxy-tetrahydrodipicolinate reductase							-0.144307	-0.324292	0.0341364	-0.0424855	-0.183973	-0.132227	0.661713	0.0314829	0.90722	0.717051	0.1762	0.256983	-0.225997	-0.0364824	0.0219542	-0.0735923	0.0256288	0.671459	0.796038	0.403316	-0.405982	-0.113104	-0.196155	-0.239955	0.0449347	0.647449	0.289935	0.196114	162251	138725	160543	163004	163004	152559	146807	110799	164387	151991	143489
A0A3Q0L296	VV1_0568	VV1	mutT	Mutator mutT protein (7_8-dihydro-8-oxoguanine-triphosphatase)							-0.0414417	0.341694	-0.0733065	0.290662	-0.0781577	0.0189346	0.916818	0.120581	0.535188	0.0467611	0.368263	0.893077	-0.708359	-0.388252	-0.323101	-0.322948	0.00190348	0.000459923	0.00103262	0.00448191	-0.325223	-0.0242839	-0.327952	-0.230707	0.0533131	0.884067	0.0174201	0.0918458	33791.5	20681	31112.5	24869.7	24869.7	24872.4	32834.7	26207.8	29571.1	29077.5	23558.3
Q8DEL8	VV1_0569	VV1	secA	Protein translocase subunit SecA							-0.197232	0.156302	-0.179854	-0.0813968	-0.227839	-0.0562289	0.456958	0.233381	0.567231	0.528918	0.0291198	0.754112	-0.547077	-0.0925307	0.0238336	-0.142193	8.08777e-05	0.384216	0.80185	0.269511	-0.193543	0.00592611	-0.0241517	-0.0185687	0.233206	0.95288	0.995192	0.992118	288115	197188	276044	280642	280642	250134	251301	219751	243689	244692	239644
A0A3Q0L299	VV1_0570	VV1	Z12_22	Uncharacterized protein						down	-0.0298782	-0.0894018	0.166294	0.159458	-0.164463	-0.668143	0.916384	0.45576	0.75871	0.160955	0.477323	0.00797859	-1.01661	0.0195278	0.110304	0.284922	9.54813e-06	0.836638	0.624165	0.252394	-1.07613	0.0126921	-0.220453	-0.549515	0.000163538	0.909236	0.58328	0.146478	5220.1	2580.18	4341.1	4686.03	4686.03	5288.96	5113.11	2425.15	4871.47	4914.51	4181.16
A0A3Q0L271	VV1_0572	VV1	ftsZ	Cell division protein FtsZ							-0.0224555	-0.00801138	0.0563963	-0.0716326	-0.00674201	0.0158776	0.916818	0.936118	0.732509	0.508934	0.923912	0.870332	-0.155221	0.0170904	0.0149947	-0.0626365	0.0373971	0.788835	0.789201	0.204501	-0.140777	-0.110939	-0.0481436	-0.103155	0.298124	0.592413	0.72517	0.477423	377897	339349	370713	374586	374586	354962	372060	337470	385491	356959	372839
A0A3Q0L268	VV1_0574	VV1	ftsA	Cell division protein FtsA							-0.029523	-0.376891	-0.106555	-0.209974	-0.121796	-0.0945762	0.916384	0.0616186	0.611723	0.102511	0.22042	0.478646	0.073447	-0.0602327	-0.034162	-0.141876	0.486832	0.442252	0.694622	0.118773	-0.273921	-0.163652	-0.0494033	-0.129897	0.17354	0.536218	0.826069	0.535133	44034.8	46334.6	48068.6	46943.7	46943.7	43566.5	43142.8	35682	44646.3	39858.5	43143.3
A0A3Q0L2A9	VV1_0575	VV1	ftsQ	Cell division protein FtsQ													NA	NA	NA	NA	NA	NA					NA	NA	NA	NA					NA	NA	NA	NA	0	0	0	8004.13	8004.13	0	0	0	0	0	0
Q8DEL1	VV1_0577	VV1	murC	UDP-N-acetylmuramate--L-alanine ligase							-0.108388	0.0319719	-0.149497	0.110495	-0.191104	0.00853885	0.716072	0.881334	0.723718	0.75033	0.0984259	0.930277	-0.246591	-0.11519	0.0978441	-0.0805397	0.0218597	0.541426	0.52843	0.721	-0.106232	0.144802	0.0562377	0.0774964	0.535542	0.780568	0.781621	0.866773	30635.2	25822	29581.4	31657.2	31657.2	27975.2	28417.9	26400.6	26669.5	29485.3	27729.7
Q8DEL0	VV1_0578	VV1	murG	UDP-N-acetylglucosamine--N-acetylmuramyl-(pentapeptide) pyrophosphoryl-undecaprenol N-acetylglucosamine transferase							0.451118	2.15408	-0.622925	0.482357	0.444477	0.39772	0.67478	0.287146	0.330874	0.185135	0.358804	0.644951	-2.0291	-0.00171766	-0.378182	-0.260042	0.111658	0.946838	0.0683909	0.205579	-0.326136	1.10356	0.68922	0.760603	0.386193	0.179695	0.263991	0.321608	15442.9	3783.64	18565.7	14284.6	14284.6	15503.5	21112	16840.4	12055.7	25905.9	19438.7
Q8DEK7	VV1_0581	VV1	mraY	Phospho-N-acetylmuramoyl-pentapeptide-transferase		down					-0.0948051	-0.609051	-0.0331294	-0.326707	-0.32675	-0.127107	0.838334	0.0205287	0.903976	0.0374961	0.0698319	0.38967	-0.138289	-0.315808	-0.342049	-0.402787	0.402951	0.0860553	0.0931879	0.0543916	-0.652535	-0.609386	-0.635669	-0.496765	0.0478407	0.289108	0.106741	0.237711	13328.8	12110.5	13435.3	10599.4	10599.4	10162.4	12481.1	7939.97	13130.3	8606.57	8451.19
A0A3Q0L2A6	VV1_0582	VV1	murF	UDP-N-acetylmuramoyl-tripeptide--D-alanyl-D-alanine ligase				up			0.0492089	0.115401	-0.0357414	0.674921	0.111501	0.163682	0.970789	0.784542	0.924235	0.00340825	0.64976	0.543077	0.0442215	-0.255622	0.136692	0.35674	0.913894	0.109478	0.771838	0.207878	0.110413	0.45504	0.283933	0.556163	0.763004	0.12013	0.113197	0.0246035	18800.8	19386	19368.8	21293.7	21293.7	24802.3	19453.1	21000.4	18894.8	25901.4	23004.7
Q8DEK5	VV1_0583	VV1	murE	UDP-N-acetylmuramoyl-L-alanyl-D-glutamate--2_6-diaminopimelate ligase		up					-0.544739	1.48064	-0.0308664	-0.513226	-0.0518084	-0.522227	0.589767	0.000338494	0.951561	0.329651	0.731931	0.354245	-1.77544	-0.118531	-0.357307	-0.258948	6.45864e-05	0.605794	0.105434	0.337446	0.249943	-0.60089	-0.378249	-0.750309	0.536731	0.396761	0.428124	0.161383	31492.5	9199.16	28479.8	22231.9	22231.9	23800.5	21588.6	25672.3	27877	18380.6	21447.7
A0A3Q0L278	VV1_0584	VV1	ftsI	Peptidoglycan D_D-transpeptidase FtsI							0.925343	1.5152	-0.0598159	0.703906	0.146381	0.308242	0.760169	0.0613008	0.890522	0.204334	0.761172	0.183859	-0.122861	0.111435	0.21574	0.250596	0.555672	0.57772	0.70276	0.238527	0.466995	0.875156	0.421937	0.618654	0.458075	0.304336	0.403495	0.0630199	1692.13	1553.99	2248.83	2611.56	2611.56	2675.43	3213.58	4441.9	2157.5	3957.3	2890.45
A0A3Q0L273	VV1_0585	VV1	ftsL	Cell division protein FtsL		down					-0.0719665	-0.745123	0.363754	0.552879	-0.0693017	0.22979	0.882165	0.0215286	0.609123	0.623998	0.758206	0.357643	0.873492	-0.0203319	0.323575	-0.294101	0.00238631	0.941445	0.364542	0.790181	0.200336	0.168794	-0.10948	-0.428064	0.422691	0.950971	0.826081	0.472993	1242.11	2275.66	1358.26	1699.76	1699.76	1107.77	1181.67	1357.7	1747.76	1964.69	1620.04
Q8DEK2	VV1_0586	VV1	rsmH	Ribosomal RNA small subunit methyltransferase H							-0.0737775	-0.10943	-0.0766062	-0.140013	-0.181165	0.06278	0.802925	0.323174	0.740732	0.324228	0.126299	0.546751	-0.011987	-0.0482922	0.0115582	-0.0805241	0.842998	0.609561	0.919548	0.410278	-0.0476393	-0.111699	-0.0930004	0.058862	0.834996	0.741722	0.710543	0.740614	61759.1	61248.1	62449.2	62951.6	62951.6	59059.1	58680.3	56774.2	59219.7	54807.7	55522.7
A0A3Q0L2B4	VV1_0588	VV1	rsmI	Ribosomal RNA small subunit methyltransferase I							-0.0791782	-0.155161	-0.0442403	-0.0299969	-0.0188989	-0.145294	0.684408	0.285801	0.7273	0.770961	0.820124	0.3322	-0.325107	-0.0880167	-0.0116788	-0.0924955	0.00522517	0.201233	0.844504	0.213873	-0.40109	-0.0737734	0.0136625	-0.193549	0.0120056	0.6483	0.924891	0.220387	27275	21772	26454.2	26240.9	26240.9	24811.3	25818.5	19552	25655.3	24376.3	25899.4
A0A3Q0L2A8	VV1_0589	VV1	lpoA	Penicillin-binding protein activator LpoA							-0.070672	0.0207012	-0.0554877	0.00767216	-0.0401468	0.242614	0.731324	0.90133	0.629097	0.952229	0.530814	0.0243897	0.0313561	0.0813213	0.0958476	0.0114354	0.618548	0.178234	0.13724	0.880708	0.122729	0.144481	0.111188	0.309537	0.344141	0.363607	0.172858	0.0220945	130613	133483	124932	133514	133514	125927	124369	135412	120219	132882	129850
A0A3Q0L2C3	VV1_0591	VV1	gmhA	Phosphoheptose isomerase							-0.292214	0.747022	-0.490038	-0.749286	0.683498	-0.161238	0.881743	0.573461	0.865854	0.392306	0.730461	0.964113	-0.260328	0.613705	-0.381066	0.276085	0.592916	0.432504	0.897627	0.637476	0.778907	0.354456	0.79247	0.604885	0.585506	0.959865	0.666228	0.279877	5140.41	4291.71	6488.9	4982.63	4982.63	7857.44	4197.9	7202.89	4620.14	5906.86	8002.26
A0A3Q0L2B2	VV1_0592	VV1	yraP	Hemolysin							0.290707	0.151269	0.158524	0.102934	0.45144	0.224939	0.810643	0.870382	0.655624	0.931841	0.530814	0.561623	-0.289306	0.802422	0.0266069	0.906374	0.495002	0.201233	0.672519	0.0661295	-0.428744	0.746833	0.319523	0.972789	0.403752	0.458851	0.722295	0.0112519	28405.1	23243.8	20513	20894.8	20894.8	38448.1	34746.3	25813.3	22895.5	38421	28571.7
A0A3Q0L281	VV1_0593	VV1	sspB	Stringent starvation protein B					up					1.12696	2.5931		NA	NA	NA	0.297197	0.0120001	NA					NA	NA	NA	NA					NA	NA	NA	NA	0	0	0	1748.25	1748.25	5565.13	19673.3	0	0	11614.5	10548.8
A0A3Q0L284	VV1_0594	VV1	sspA	Stringent starvation protein A							0.0216194	-0.281647	0.0197372	-0.139835	0.101682	-0.113604	0.914359	0.130299	0.894881	0.219588	0.209365	0.295356	-0.0167152	-0.056285	-0.18268	-0.119019	0.848796	0.559938	0.0507593	0.193102	-0.319982	-0.215857	-0.100736	-0.25236	0.0637384	0.21097	0.289935	0.0707551	358536	354406	342093	301406	301406	315004	363950	291553	346805	298611	323415
A0A3Q0L280	VV1_0595	VV1	petC	Ubiquinol cytochrome C oxidoreductase_ cytochrome C1 subunit							0.0361627	0.140157	0.133217	0.197639	0.127924	-0.00272383	0.883456	0.356104	0.357708	0.135778	0.322262	0.967941	-0.647098	-0.249934	-0.174941	-0.12995	0.000101589	0.0126294	0.0915743	0.0853955	-0.543104	-0.185511	-0.180234	-0.265891	0.00497558	0.35508	0.168082	0.119091	288740	184379	277268	245605	245605	253385	296069	203190	304090	267398	268378
A0A3Q0L2C1	VV1_0596	VV1	petB	Cytochrome b							0.02763	0.246764	0.16043	0.191513	0.14139	-0.0102986	0.909625	0.0953273	0.435096	0.163018	0.0860715	0.921193	-0.86185	-0.315173	-0.205222	-0.196072	1.09924e-05	0.0111819	0.0242999	0.0189634	-0.642716	-0.28409	-0.224261	-0.3668	0.00151192	0.276211	0.158373	0.0830279	213961	117731	208922	181220	181220	182373	218098	139693	233495	191760	199879
A0A3Q0L286	VV1_0597	VV1	petA	Ubiquinol-cytochrome c reductase iron-sulfur subunit							-0.136389	0.275485	0.158825	0.233592	-0.0370049	-0.0357848	0.504883	0.0965508	0.345912	0.0595237	0.713532	0.76367	-0.774776	-0.153568	-0.0405644	-0.0836357	1.80295e-05	0.0219326	0.581976	0.153431	-0.362902	-0.0788014	-0.236395	-0.278246	0.0278079	0.708296	0.0995814	0.126065	360193	210525	292401	284294	284294	275932	327701	254820	326430	309078	277095
Q8DEJ0	VV1_0598	VV1	rpsI	30S ribosomal protein S9							0.395165	0.114867	0.485765	0.155951	-0.0212225	-0.0586276	0.541476	0.626755	0.330874	0.479472	0.923912	0.899612	0.132275	0.119053	0.183274	0.0979875	0.542835	0.657498	0.542652	0.756684	-0.148023	-0.210762	-0.323714	-0.446405	0.476785	0.37903	0.0814258	0.0332735	461687	506019	524487	595532	595532	561347	607162	547955	734454	634627	586836
Q8DEI9	VV1_0599	VV1	rplM	50S ribosomal protein L13							0.242583	0.377637	0.0369791	0.67805	0.616559	-0.017945	0.716072	0.346687	0.892608	0.126883	0.0881509	0.951131	-0.427247	-0.803377	-0.870729	-0.238697	0.150164	0.0233818	0.000102804	0.239446	-0.292193	-0.162306	-0.291149	-0.293621	0.382561	0.592413	0.320208	0.290383	424721	315856	539781	295190	295190	457470	502491	410364	553796	494870	452590
A0A3Q0L2B7	VV1_0600	VV1	zapE	Cell division protein ZapE							-0.00160654	-2.00268	-0.0937958	0.0973119	0.25889	-0.132237	0.989426	0.587941	0.478479	0.482889	0.276453	0.163164	1.82666	-0.343306	-0.328404	-0.247093	0.60129	0.0109473	0.0399159	0.0190183	-0.174415	-0.152198	0.0242818	-0.285534	0.205672	0.37903	0.969562	0.0357379	28047.5	99488.5	26802.5	21346	21346	22583.6	28016.3	24826	25115.4	22600.8	25541.7
A0A3Q0L2C9	VV1_0601	VV1	yhcB	Membrane protein							0.0261502	-0.0594262	-0.110046	0.162258	0.0819803	-0.263047	0.908442	0.591623	0.460478	0.192545	0.30412	0.0492244	-0.281431	-0.261484	-0.188775	-0.133345	0.00441003	0.0103014	0.0293995	0.143514	-0.367007	0.0108198	0.00325103	-0.286346	0.0102648	0.962931	0.975696	0.0646125	132855	109310	142248	124801	124801	129690	135285	104899	131801	132793	132098
A0A3Q0L2B9	VV1_0603	VV1	degQ	Periplasmic serine endoprotease DegP-like				down	down		-0.361936	-0.562319	-0.57112	-1.04085	-0.771999	0.0921588	0.586978	0.00159296	0.00180652	0.000767565	0.00124047	0.50947	2.46527	0.447534	0.320447	0.17833	1.98118e-05	0.00113877	0.0229963	0.112287	2.26489	-0.0221964	0.119568	0.841609	8.37045e-07	0.907835	0.297677	0.001358	91855.7	507255	197619	246770	246770	223620	71474.7	343520	133016	130985	144510
A0A3Q0L289	VV1_0604	VV1	degS	Periplasmic serine peptidase DegS							-0.040103	-0.244388	-0.240582	-0.426711	-0.102417	0.115528	0.846027	0.0669409	0.056323	0.00318515	0.253458	0.444705	0.330822	0.225929	0.168061	0.0401679	0.000417335	0.0056945	0.0420958	0.528181	0.126537	0.0398004	0.306226	0.396278	0.350954	0.78784	0.0154396	0.0410003	51320.2	64547	52567.9	59062.5	59062.5	54052.1	49913.3	54488.8	44493.7	45738.2	55015
A0A3Q0L291	VV1_0605	VV1	parC	DNA topoisomerase 4 subunit A							-0.0100762	0.0346329	0.0496547	0.167679	-0.00757087	-0.0578053	0.970789	0.831061	0.676696	0.156064	0.927944	0.645181	-0.248112	-0.229905	-0.230458	-0.171455	0.00742487	0.0298329	0.0156385	0.0890222	-0.203403	-0.111881	-0.287684	-0.278915	0.14475	0.428057	0.00833007	0.035544	83231.3	70080.6	81831.9	69750.6	69750.6	72662.3	82652	71783.2	84697.4	78377.3	69385.5
A0A3Q0L287	VV1_0606	VV1	parE	DNA topoisomerase 4 subunit B							0.00794685	0.235028	0.0468685	-0.249047	-0.237228	0.273146	0.974776	0.0597568	0.834822	0.233209	0.132343	0.195616	-0.0219985	0.406903	0.509483	0.057497	0.856039	0.0071888	0.00496809	0.676036	0.205083	0.110988	0.225387	0.283774	0.113892	0.743996	0.16405	0.181832	44835.3	44156.8	41006.4	58374.2	58374.2	42673.6	45083	51969.5	42360.4	45747.9	49523.1
A0A3Q0L2C5	VV1_0607	VV1	yqiA	Esterase				up			0.809783	0.147308	1.08253	0.831581	0.452584	0.717194	0.0653483	0.901591	0.17565	0.00138415	0.561006	0.118942	0.237087	0.871593	0.913567	0.589483	0.18715	0.000851846	0.00335589	0.0362441	-0.425387	0.620646	0.283622	0.224149	0.276822	0.352853	0.726011	0.643931	20122.2	23716.2	13798.2	25991.5	25991.5	20762.2	35273.1	26265.7	29221	44929.1	35569.1
Q8DEI1	VV1_0608	VV1	cpdA	3'_5'-cyclic adenosine monophosphate phosphodiesterase CpdA							-0.235407	0.154905	-0.0149872	-0.187673	0.125688	0.324994	0.180713	0.118259	0.933996	0.205152	0.297293	0.0374626	0.157091	0.239798	0.118164	0.00554332	0.0352352	0.0423596	0.155419	0.940782	0.547403	0.0671126	0.258839	0.345524	0.000916509	0.743996	0.0995814	0.0682225	49617	55324.8	44413.7	48204.6	48204.6	44584.7	42146.9	61595.7	43954.8	46047.8	52592.6
A0A3Q0L2B8	VV1_0610	VV1	nudF	ADP-ribose pyrophosphatase							-0.267146	-0.0392531	0.169268	0.135363	0.00256653	0.599609	0.589767	0.879702	0.597564	0.684397	0.938903	0.0829919	0.19847	0.219545	0.0902481	0.0747314	0.187633	0.430677	0.709956	0.835904	0.426363	0.18564	-0.0764532	0.505072	0.158938	0.624157	0.662829	0.0504681	44646.5	51231	34993.1	37252	37252	36853.5	37099.6	49855.9	39349.3	44752.8	37318.3
A0A3Q0L2C4	VV1_0612	VV1	tolC	Protein CyaE							-0.00210249	-0.0241693	0.0378295	-0.0930085	-0.109087	0.0240975	0.98082	0.850059	0.85883	0.338	0.190477	0.795017	0.150499	0.115305	0.152805	0.0636355	0.0503785	0.0947194	0.0482459	0.318557	0.128432	-0.0155329	0.00588847	0.0499035	0.408325	0.95623	0.953757	0.72327	296713	329338	293386	326166	326166	306617	296281	323867	301181	297956	302413
Q8DEH7	VV1_0613	VV1	hldE	Bifunctional protein HldE							-0.180394	-0.373935	-0.050416	-0.27035	-0.198791	-0.219651	0.579643	0.0634593	0.822268	0.0482322	0.152591	0.144879	-0.0732163	0.00322054	0.0817399	-0.0448735	0.433388	0.955992	0.441603	0.675018	-0.266757	-0.216713	-0.0666349	-0.214108	0.199725	0.419985	0.755265	0.306509	167634	159339	154751	163772	163772	150012	147930	122958	149437	128594	142691
Q8DEH6	VV1_0614	VV1	glnE	Bifunctional glutamine synthetase adenylyltransferase/adenylyl-removing enzyme							0.00492457	-0.14192	-0.000734708	-0.256281	-0.154708	-0.130563	0.989024	0.332236	0.998055	0.085042	0.118002	0.256983	0.0573316	0.272496	0.348021	0.233737	0.369913	0.0170385	0.00484554	0.020046	-0.0895125	0.0169496	0.194048	0.103909	0.568725	0.944554	0.115407	0.485968	53556.3	55727.4	54544.1	69424.5	69424.5	64137.2	53739.4	50506.4	54516.4	55160.6	62365
A0A3Q0L293	VV1_0615	VV1		Methyl-accepting chemotaxis protein							-0.00928681	-0.489344	-0.0610044	-0.69598	-0.375103	-0.233151	0.970789	0.365648	0.726969	0.227353	0.0118253	0.21841	0.478554	0.267328	0.366537	0.219421	0.0020436	0.0213592	0.00336449	0.100866	-0.00150351	-0.367647	0.052438	0.0472751	0.728024	0.530278	0.731945	0.806522	69763.5	97204.7	60443	77926.4	77926.4	70371.7	69315.8	69243.6	57940.4	44906.5	60085.2
A0A3Q0L294	VV1_0617	VV1	ygiF	Adenylate cyclase							0.0107186	0.0556184	0.0723995	-0.0507167	0.154692	0.134728	0.972944	0.777454	0.542835	0.642698	0.0578301	0.372657	0.377863	0.243749	0.176478	0.224436	0.013684	0.00499231	0.0164753	0.00389339	0.422763	0.120633	0.25877	0.286764	0.034421	0.498246	0.0232932	0.104868	45533.7	59167.2	50731.6	57332.9	57332.9	59270.8	45873.3	61492.8	53342.5	57994.6	63822.1
A0A3Q0L2D0	VV1_0618	VV1	CP_66	Phosphate transport regulator							-0.0686178	-0.0882507	0.00948069	0.00587538	0.125671	0.15773	0.765974	0.508311	0.972402	0.986429	0.268149	0.194394	-0.00435066	-0.0107761	-0.148279	-0.139731	0.945852	0.863355	0.0317443	0.0267974	-0.0239836	-0.0143815	-0.0320891	0.00851903	0.872884	0.94617	0.8323	0.95771	94167.6	93884.1	94830.4	85567.9	85567.9	86076.4	89793.6	88313.2	95455.6	94508.8	93355.9
A0A3Q0L2D5	VV1_0620	VV1	ygiM	Arylsulfatase							-0.0944223	-0.065705	0.173271	0.171195	-0.0263821	-0.055433	0.695722	0.476739	0.235779	0.105094	0.738449	0.612665	-0.404562	-0.0501091	0.0858286	-0.0221004	0.000835306	0.432504	0.246904	0.780385	-0.375844	-0.0521846	-0.113824	-0.250804	0.010297	0.781758	0.303291	0.104556	294741	222667	236263	250745	250745	232671	276069	212754	266413	256948	246201
A0A3Q0L2C6	VV1_0621	VV1	exeA	General secretion pathway protein A						up	-0.658296	0.398417	0.266622	0.604845	0.310904	1.86442	0.145664	0.629492	0.994463	0.299419	0.572419	0.000501621	-0.00694388	-0.251122	0.250931	-1.7463	0.789386	0.794186	0.609003	0.0196711	1.04977	0.087102	0.295213	-0.148502	0.137644	0.79801	0.595326	0.828742	3426.9	3410.44	4149.11	4937.34	4937.34	1236.71	2171.37	4495.17	4991.33	5301.96	6124.69
Q8CWL6	VV1_0622	VV1	cca	Multifunctional CCA protein							0.12584	0.380832	0.194177	-0.186316	0.116316	0.540687	0.840906	0.203033	0.28605	0.500643	0.550571	0.00705886	0.494104	0.260507	0.0899404	-0.0343992	0.0569621	0.251209	0.591215	0.861667	0.749097	-0.119985	0.0120801	0.312111	0.0186011	0.514201	0.979361	0.0266834	7481.21	10536.9	7684.41	8178.72	8178.72	7503.35	8163.06	13720	8791.51	8089.92	8865.43
A0A3Q0L2D1	VV1_0624	VV1	folK	2-amino-4-hydroxy-6-hydroxymethyldihydropteridine pyrophosphokinase						up	0.020882	-0.183837	0.196857	-0.384893	0.285054	0.644403	0.973646	0.405459	0.57134	0.165904	0.412975	0.0327135	-0.223653	0.529949	0.136072	-0.151958	0.166786	0.0582739	0.663165	0.546101	-0.428372	-0.0518001	0.22427	0.295589	0.0464124	0.878963	0.497892	0.283786	7461.74	6390.19	7956.32	8743.27	8743.27	7160.91	7570.52	5625.65	9119.52	8797.89	10653.3
A0A3Q0L2A5	VV1_0625	VV1	folB	7_8-dihydroneopterin aldolase							-0.0547143	0.0867824	0.713767	-0.033469	0.184176	0.258275	0.901134	0.814656	0.424995	0.919812	0.477323	0.730223	0.164529	0.34213	0.375057	-0.0132585	0.260707	0.131669	0.0911351	0.940782	0.306026	-0.405106	-0.154534	-0.46875	0.295513	0.736896	0.975696	0.566355	2670.92	2993.57	2476.92	3212.29	3212.29	2454.26	2571.52	3179.17	4062.34	3067.8	3649.7
A0A3Q0L2A1	VV1_0627	VV1	pcaD	2-succinyl-6-hydroxy-2_ 4-cyclohexadiene-1-carboxylate synthase							-0.43185	0.34981	0.236023	0.412388	-0.0356642	0.278807	0.42601	0.604743	0.372031	0.657294	0.822347	0.818281	-0.374864	-0.044085	0.0944971	0.083803	0.00435724	0.881722	0.568187	0.618286	0.406796	0.132279	-0.17719	0.126587	0.476785	0.967605	0.422339	0.987649	62810.1	48437.8	47689.6	50917.9	50917.9	50541.8	46561.7	61728.7	56166	61559.3	49674.6
Q8DEG4	VV1_0628	VV1	tsaD	tRNA N6-adenosine threonylcarbamoyltransferase							-0.222614	-0.287028	-0.255298	0.0602717	0.226926	-0.200979	0.677957	0.282483	0.549133	0.722502	0.0582456	0.18667	-0.123259	-0.167163	-0.217843	-0.0557932	0.144228	0.140964	0.0203547	0.578398	-0.187673	0.148407	0.264381	-0.00147454	0.684321	0.708157	0.428225	0.86754	44148.4	40533.1	42615.7	36643.1	36643.1	40999.1	37835.6	33220.5	35704	39572.4	42884.8
P66534	VV1_0629	VV1	rpsU	30S ribosomal protein S21							0.278951	-0.123378	-0.00735521	0.0262291	0.298774	0.0339611	0.676323	0.641919	0.949143	0.892673	0.30599	0.860611	-0.353047	-0.378424	-0.554302	-0.374757	0.283869	0.0797987	0.0295856	0.118773	-0.755376	-0.34484	-0.248172	-0.333441	0.00954503	0.366396	0.381402	0.206005	442051	346094	558856	380573	380573	431009	536346	317727	556014	437803	468143
A0A3Q0L2E2	VV1_0630	VV1	yqeY	GatB/Yqey					down		-0.0863335	0.324727	0.216755	-0.165765	-0.673487	0.115836	0.91009	0.0298495	0.663757	0.15588	0.0360089	0.76688	-0.408546	-0.352072	0.155019	-0.402756	0.123952	0.173548	0.621778	0.139322	0.00251435	-0.734591	-0.735223	-0.503674	0.878499	0.128982	0.0313829	0.201771	108944	82076.7	101723	113262	113262	76944.7	102616	102795	118214	71045.4	71014.2
A0A3Q0L2D3	VV1_0631	VV1	dnaG	DNA primase							0.00564673	0.554018	-0.150936	0.487461	0.145321	-0.0331471	0.998328	0.19605	0.502794	0.0506705	0.353876	0.847812	-1.01596	-0.547649	-0.432203	-0.157606	1.86398e-05	0.00298281	0.0142407	0.230636	-0.467588	0.0907472	-0.135946	-0.0398172	0.136262	0.78992	0.457594	0.838871	3393.28	1677.97	3330.25	2468.15	2468.15	2985.61	3406.58	2463.55	2999.44	3194.17	2729.71
A0A3Q0L2D7	VV1_0632	VV1	rpoD	RNA polymerase sigma factor RpoD							0.054197	-0.0533695	-0.0706519	-0.321219	-0.222277	0.00184184	0.905525	0.750729	0.773151	0.0247939	0.0656972	0.989289	0.256128	-0.0351138	-0.0376484	-0.145301	0.0174051	0.827686	0.821659	0.274898	0.148562	-0.285681	-0.189274	-0.0728068	0.444576	0.212633	0.145181	0.661073	245954	293736	261552	254815	254815	236493	255370	283068	249052	204311	218430
A0A3Q0L2F1	VV1_0634	VV1		PUTATIVE PERIPLASMIC PROTEIN							-0.166651	-0.288958	0.108325	-0.101667	-0.237498	0.267587	0.729658	0.120431	0.883637	0.724597	0.0585576	0.302127	0.517194	0.103861	0.316015	-0.0153502	0.000780348	0.674905	0.0532367	0.947545	0.394887	-0.106132	-0.0298085	0.143912	0.159674	0.883811	0.976943	0.626069	31359.7	44881	30079.1	37445	37445	29760.7	27938.6	36734.8	32424.5	30124.8	31761.5
A0A3Q0L2B0	VV1_0637	VV1		TRAP-type mannitol/chloroaromatic compound transport system_ periplasmic component							0.122836	0.488515	0.109311	0.555374	0.248891	-0.54062	0.403237	0.0759924	0.3509	0.00146791	0.320355	0.0488963	-2.96565	-0.6492	-0.664785	-0.324781	1.84668e-06	3.05128e-05	0.0234366	0.0392961	-2.59998	-0.203136	-0.525204	-0.974712	8.37045e-07	0.232065	0.00076165	0.00272436	82065.7	10505.3	68802.7	43399.5	43399.5	54933.4	89359.1	14739	74218.3	64470.5	51571.4
Q8DEF5	VV1_0639	VV1	mtlD	Mannitol-1-phosphate 5-dehydrogenase							0.0257262		0.651604				0.978024	NA	0.309234	NA	NA	NA		0.312858	0.287039	0.287082	NA	0.547844	0.561768	0.305497					NA	NA	NA	NA	1148.91	0	957.917	1168.79	1168.79	1168.82	1169.58	0	1504.81	0	0
Q8DEF3	VV1_0641	VV1	glmS	Glutamine--fructose-6-phosphate aminotransferase [isomerizing]							0.0787043	0.191454	0.0222381	0.162039	0.0956142	-0.0055812	0.682841	0.155331	0.836155	0.122021	0.209365	0.961603	-0.461717	-0.0613463	-0.058176	-0.0210746	0.00011009	0.304683	0.259972	0.711936	-0.348967	0.078455	0.0152001	-0.0488939	0.0214841	0.588487	0.889372	0.643931	515480	374301	489920	470557	470557	482815	544383	427420	497530	525335	502800
A0A3Q0L2E9	VV1_0642	VV1	glmR	Transcriptional regulator of glmS gene_ DeoR family							-0.00561091	0.642071	0.0187361	-0.0626154	-0.0890416	-0.247171	0.990234	0.0726673	0.989984	0.686073	0.373293	0.0480111	-0.915306	0.446092	0.431201	0.639539	0.0131764	0.14809	0.159928	0.0758261	-0.267624	0.36474	0.323423	0.373632	0.235596	0.502822	0.362888	0.341461	29085.6	15422.1	25337	34163.2	34163.2	39470.7	28972.7	24067.2	25668.2	33051.6	32118.5
A0A3Q0L2E0	VV1_0644	VV1	pyk	Pyruvate kinase							-0.0144186	-0.00229214	-0.0223378	-0.0120601	-0.101307	-0.138969	0.948571	0.970641	0.890522	0.895175	0.183327	0.11609	-0.173332	0.0762421	0.141669	0.165381	0.0255837	0.24727	0.0540794	0.0381201	-0.161206	0.0865198	0.0626989	0.0487493	0.222075	0.624503	0.589589	0.697716	786821	697747	788269	869603	869603	884014	778997	696639	776158	824129	810633
A0A3Q0L2E5	VV1_0645	VV1	csiR	Transcriptional regulator LuxZ							0.262333	-0.369457	-0.115244	0.165641	0.757141	-0.276329	0.729658	0.268503	0.842836	0.732853	0.275736	0.200926	-1.59167	-0.856111	-1.0485	-1.69835	0.000638884	0.161231	0.0420958	0.00292911	-2.22345	-0.575226	-0.176113	-1.85943	0.000203071	0.504451	0.805897	0.0185887	4597.61	1525.43	5664.8	2738.77	2738.77	1745.55	5514.45	1180.8	5229.89	3510.21	4628.9
A0A3Q0L2F9	VV1_0646	VV1		Sensory box/GGDEF family protein							0.0641628	0.45703	-1.06141	0.981872			0.950737	0.5803	0.580823	0.638858	NA	NA	-0.294277	-0.857479			0.38459	0.602405	NA	NA	0.0985901	1.18581	-0.594954	0.647881	0.961369	0.554597	0.313203	0.653279	2054.9	1675.74	4932.64	0	0	0	2148.36	2300.3	2363.54	5376.82	1564.82
A0A3Q0L2E6	VV1_0647	VV1	ilvH	Acetolactate synthase_ small subunit							0.0326786	-0.0527303	0.0228236	0.0762431	-0.13818	-0.206588	0.930263	0.709314	0.921156	0.608404	0.200235	0.124545	-0.480868	-0.152277	-0.049267	-0.109345	0.000251287	0.0862766	0.52447	0.148248	-0.566277	-0.0988577	-0.210271	-0.338756	0.00792484	0.649078	0.162402	0.0744795	307760	220524	285420	275838	275838	264587	314810	212609	289971	270767	250644
A0A3Q0L2B5	VV1_0648	VV1	ilvI	Acetolactate synthase							-0.0842377	0.145348	0.0163386	-0.0498912	-0.1496	-0.0747649	0.758988	0.268352	0.958494	0.679424	0.0534248	0.457699	-0.688161	-0.168113	-0.137008	-0.136684	0.000133742	0.0194311	0.0497792	0.0638844	-0.458575	-0.234343	-0.302946	-0.227787	0.010565	0.35879	0.0443713	0.170686	229670	142544	195894	178146	178146	178186	216644	157653	198125	168420	160599
A0A3Q0L2B6	VV1_0649	VV1	fadD	Long-chain-fatty-acid--CoA ligase							0.127892	-0.15754	0.113987	0.119651	0.133101	0.259204	0.601982	0.768695	0.457392	0.306567	0.308929	0.0557447	-0.979527	0.0248746	0.119357	0.0343533	0.00412774	0.822214	0.309392	0.74681	-1.26496	0.0305393	0.138471	0.179571	3.29713e-05	0.852169	0.261089	0.16735	35529.1	18018.5	37997.9	41275.3	41275.3	38913.6	38822.6	16154.5	41121.9	42001.7	45264.5
A0A3Q0L2B3	VV1_0650	VV1	leuO	Transcriptional regulator_ LysR family				down		up	-0.396587	0.509204	-0.161458	-1.21907	-0.462602	2.24575	0.195921	0.375682	0.658048	0.000160098	0.000540677	3.33937e-05	1.42455	1.15207	0.598939	0.13389	1.74265e-05	1.57013e-06	2.89352e-05	0.0360572	2.33034	0.0944525	0.297795	2.5411	0.000860933	0.781923	0.335746	0.00146488	22717.7	60981.1	27166.7	41146.7	41146.7	29808.6	17257.6	86792.3	24290.3	25933.8	29859.2
A0A3Q0L2F6	VV1_0653	VV1		SH3b domain-containing protein													NA	NA	NA	NA	NA	NA		-0.331409			NA	0.6568	NA	NA					NA	NA	NA	NA	0	2159.59	1800.83	0	0	0	0	0	0	0	0
Q8DEE1	VV1_0654	VV1	leuA	2-isopropylmalate synthase							0.0466409	0.124826	0.0140716	0.0101212	-0.0874829	-0.115301	0.853502	0.220504	0.970729	0.935355	0.353978	0.296638	-0.404514	-0.115866	-0.0206804	-0.0324383	0.000660352	0.0764207	0.791251	0.661099	-0.326328	-0.119817	-0.122235	-0.161811	0.0199805	0.597734	0.414699	0.337644	210643	159139	205959	203028	203028	201380	217564	173521	207978	191403	191082
Q8DEE0	VV1_0655	VV1	leuB	3-isopropylmalate dehydrogenase							-0.00148079	0.0458455	-0.00498468	0.0572023	-0.112167	0.0089162	0.984825	0.748213	0.989984	0.581424	0.297293	0.945032	-0.239052	-0.051944	-0.0230781	-0.112162	0.0147307	0.570783	0.83466	0.230567	-0.191726	0.010243	-0.130261	-0.0982615	0.14092	0.959865	0.279042	0.435678	389926	330385	376413	370439	370439	348257	389526	341052	375114	377787	342729
Q8DED9	VV1_0656	VV1	leuC	3-isopropylmalate dehydratase large subunit							-0.0396419	0.278607	0.0881655	0.0549232	0.0223386	0.0501295	0.875179	0.0169147	0.510497	0.54775	0.767976	0.678123	-0.749558	-0.151895	-0.0735165	-0.189593	1.68913e-05	0.0970957	0.439662	0.0829698	-0.431309	-0.185137	-0.139343	-0.227629	0.00435603	0.248645	0.107582	0.0794797	374919	222997	329890	313500	313500	289265	364758	270500	350679	308445	318392
Q8DED8	VV1_0657	VV1	leuD	3-isopropylmalate dehydratase small subunit							0.100815	0.40456	0.00916284	0.195317	0.234823	0.00758628	0.699453	0.0118076	0.951561	0.21092	0.079367	0.966298	-0.780031	-0.246621	-0.281962	-0.201194	5.17889e-06	0.00888483	0.00271408	0.0111796	-0.476287	-0.060466	-0.0563018	-0.202771	0.00972482	0.741499	0.658833	0.127673	348270	202816	331548	272689	272689	288390	373477	268465	333660	319965	320890
Q8DED6	VV1_0659	VV1	djlA	Co-chaperone protein DjlA							-0.182701	-0.379283	0.0159621	-0.191002	0.0751555	0.324126	0.676323	0.0248232	0.924235	0.209011	0.554713	0.0236448	0.567206	0.275905	0.0762429	0.0280621	0.000548377	0.0201557	0.368489	0.738661	0.370624	0.0689405	0.135436	0.336226	0.110833	0.749648	0.320345	0.0384123	28013.4	41506.1	28314.8	29851.4	29851.4	28870.9	24681.3	31910.7	28629.8	30031.1	31447.7
Q8DED5	VV1_0660	VV1	lptD	LPS-assembly protein LptD							-0.0577445	-0.138713	0.0446245	-0.076625	-0.090388	-0.0521869	0.802812	0.418197	0.808675	0.484104	0.276453	0.595457	0.0609485	-0.0381321	-0.0292933	-0.0636146	0.360791	0.547079	0.669983	0.344398	-0.0200204	-0.159382	-0.164306	-0.160426	0.885178	0.458851	0.205756	0.268498	31205.1	32551.6	32014.6	31371.1	31371.1	30633.6	29980.7	29567.6	33020.3	29566.7	29465.9
Q8DED4	VV1_0661	VV1	surA	Chaperone SurA							-0.00386322	-0.343563	-0.0698697	-0.0759097	-0.0954804	-0.090836	0.978429	0.0463213	0.642021	0.347133	0.333644	0.387254	0.199903	-0.0505055	0.0647651	-0.0425414	0.0242126	0.455616	0.431877	0.607089	-0.139797	-0.0565456	0.0391544	-0.0635077	0.311303	0.748176	0.761573	0.644861	93654.8	107574	94672.8	99019.7	99019.7	91921.9	93404.3	84778.1	90197.1	86730.2	92678.5
Q8DED3	VV1_0662	VV1	pdxA	4-hydroxythreonine-4-phosphate dehydrogenase							0.0488516	0.0294707	-0.124499	-0.214197	-0.105027	0.0368768	0.897994	0.918928	0.422546	0.0991468	0.202427	0.836164	0.132258	-0.086499	-0.0650023	-0.219872	0.174926	0.380345	0.475822	0.0330885	0.112878	-0.176196	-0.0455301	-0.0584962	0.57269	0.340456	0.699803	0.699345	42108.3	46151	47655.8	45556.3	45556.3	40919.3	43558.6	47103.5	43715.7	38689.9	42357.7
Q8DED2	VV1_0663	VV1	ksgA	Ribosomal RNA small subunit methyltransferase A							0.161208	0.0384341	-0.257704	-0.445752	0.269823	0.120809	0.785319	0.883644	0.494078	0.2047	0.313629	0.897848	-0.0178905	-0.0212652	-0.36553	-0.258477	0.825114	0.959485	0.22323	0.419909	-0.140664	-0.209313	0.161997	0.120035	0.65242	0.428057	0.454803	0.907311	89291.5	88191.1	106109	82360.4	82360.4	88704.3	99847.8	90572.1	88751.8	76765.8	99298.7
Q8DED1	VV1_0664	VV1	apaG	Protein ApaG							-0.0363115	0.108222	0.0885558	-0.00234559	0.164594	-0.139626	0.949166	0.296289	0.722544	0.969479	0.0733475	0.38725	-0.110246	-0.15697	-0.247171	-0.00809414	0.483718	0.367858	0.158931	0.991841	0.0342873	-0.247872	-0.171133	-0.236276	0.753051	0.312979	0.169823	0.204078	22273.5	20634.9	23035.8	19408.7	19408.7	22906.9	21719.9	22242.3	24494.1	20627.4	21754.3
Q8DED0	VV1_0665	VV1	apaH	Bis(5'-nucleosyl)-tetraphosphatase_ symmetrical													NA	NA	NA	NA	NA	NA					NA	NA	NA	NA					NA	NA	NA	NA	0	0	0	0	0	0	0	0	6322.26	0	0
A0A3Q0L2H0	VV1_0666	VV1	folA	Dihydrofolate reductase							-0.624681	-0.389852	0.193646	-0.260062	-0.516008	-0.608462	0.324186	0.329516	0.81135	0.680836	0.00931649	0.16355	-1.17309	-0.253287	-0.60719	-0.255254	0.000109462	0.415059	0.0105477	0.289111	-0.93826	-0.706995	-1.31684	-1.05736	0.109332	0.281764	0.0131862	0.0847722	28986.3	12854.6	29109.1	19109.4	19109.4	24388.8	18799.4	9810.71	33290.7	20393.7	13363.3
Q8DEC6	VV1_0669	VV1	obg	GTPase Obg							0.0430856	0.288272	-0.04772	0.199582	0.15974	-0.122013	0.83442	0.0489535	0.723876	0.108637	0.28993	0.163649	-0.0636919	-0.28408	-0.456488	-0.187631	0.419536	0.00415916	0.0089297	0.0253758	0.181494	-0.0367778	-0.249028	-0.261924	0.122479	0.82591	0.0421658	0.0516845	68761.2	65791.6	71728.5	52272.8	52272.8	62981	70845.7	80343.1	69394.8	67648.1	58393.2
Q8DEC5	VV1_0670	VV1	rpmA	50S ribosomal protein L27							-0.0283754	-0.0746856	0.248892	0.101328	-0.079326	-0.412775	0.940877	0.63105	0.287284	0.516345	0.547214	0.0485588	-0.253741	-0.00198478	0.150857	0.144747	0.0854036	0.974414	0.284073	0.158909	-0.300051	-0.149549	-0.177361	-0.51692	0.176181	0.530359	0.24927	0.0526194	690136	578830	589241	654193	654193	651428	676695	549627	700192	631246	619193
Q8DEC4	VV1_0671	VV1	rplU	50S ribosomal protein L21							0.0145041	-0.0826321	0.251676	0.0893411	0.0669621	-0.242062	0.970789	0.542189	0.213334	0.41704	0.312247	0.200343	-0.133174	0.0376041	0.0586651	0.102266	0.177405	0.746592	0.627497	0.423305	-0.23031	-0.12473	-0.126048	-0.391472	0.159566	0.458851	0.163969	0.0722645	677251	617534	589431	613893	613893	632729	684094	583157	701770	643646	643058
A0A3Q0L2D2	VV1_0672	VV1	ispB	Octaprenyl-diphosphate synthase							-0.0880476	0.159915	0.0438633	-0.0489107	0.146031	0.287372	0.947039	0.353389	0.998079	0.884407	0.768184	0.580427	-0.296029	0.0268297	0.114231	-0.143764	0.325188	0.952657	0.571658	0.414282	-0.0480661	-0.0659443	0.216399	0.0997443	0.805359	0.884174	0.654342	0.866373	42650.6	34738.5	43624.8	47219.5	47219.5	39487.2	40125.4	38810.6	44971.6	42962.2	52249.3
Q8DEC2	VV1_0673	VV1	mdh	Malate dehydrogenase							-0.0449005	-0.135371	-0.0958118	0.21796	0.0213152	-0.253655	0.83442	0.313386	0.482961	0.153295	0.810506	0.0904593	-0.0445681	-0.225567	-0.131819	-0.070917	0.424863	0.0446818	0.0452609	0.231284	-0.135038	0.088204	-0.0146923	-0.228761	0.346543	0.631116	0.922012	0.167746	586933	569079	532420	485929	485929	506881	568948	518110	498210	529620	493162
Q8DEC1	VV1_0674	VV1	argR	Arginine repressor							1.49761	-0.42349	0.194735	-0.458169	-0.120338	-0.51999	0.684408	0.0726673	0.657942	0.102501	0.660819	0.0587466	-0.105689	0.203288	-0.0748627	0.0645732	0.761972	0.509292	0.991361	0.742994	-2.02679	-0.449615	-0.389936	-0.650151	0.158862	0.177378	0.33386	0.0453184	5846.76	5433.75	5536.25	5256.3	5256.3	5789.68	16509.8	4051.5	6336.32	4639.69	4835.65
A0A3Q0L2G3	VV1_0675	VV1		TRAP transporter solute receptor_ TAXI family							-0.00757691	0.0185675	0.138271	0.0536607	0.00677876	-0.0558665	0.970789	0.90133	0.191054	0.519584	0.911277	0.5191	-0.285097	-0.0407369	0.00961559	-0.0226213	0.00148101	0.356446	0.853259	0.628229	-0.258953	-0.125347	-0.121876	-0.216759	0.0478407	0.415415	0.158373	0.0849178	906519	743967	792120	797417	797417	779796	901770	753604	871795	799248	801173
A0A3Q0L2H6	VV1_0676	VV1		TRAP-type uncharacterized transport system_ fused permease component							0.078216	0.305357	-0.0736769	-0.0555381	-0.110705	0.121691	0.729658	0.0922874	0.53074	0.757712	0.460541	0.263606	-0.173983	-0.238273	-0.102408	-0.162211	0.0887395	0.018082	0.0865155	0.0336398	0.0531584	-0.220134	-0.139436	0.0331565	0.742785	0.473289	0.402097	0.803008	77562	68750.3	74884.2	69752.8	69752.8	66920.6	81883.1	84956.5	71155.9	61086.3	64600.6
A0A3Q0L2G4	VV1_0677	VV1	uspF	Universal stress protein							-0.367808	-0.193408	0.0453573	-0.368794	0.0291245	0.437151	0.513726	0.554486	0.913779	0.37009	0.723547	0.204651	0.206856	0.89789	0.316325	0.500364	0.259415	0.0391125	0.223483	0.239734	0.381257	0.483739	0.300093	0.892158	0.593844	0.300898	0.182786	0.0172205	30851.2	35607.6	30796.7	38346.7	38346.7	43564.1	23908.4	31140.2	31780.3	44440.4	39128.6
A0A3Q0L2D6	VV1_0678	VV1	plsC	1-acyl-sn-glycerol-3-phosphate acyltransferase													NA	NA	NA	NA	NA	NA					NA	NA	NA	NA					NA	NA	NA	NA	2836.13	0	0	0	0	0	0	0	0	0	0
Q8DEB6	VV1_0679	VV1	murA	UDP-N-acetylglucosamine 1-carboxyvinyltransferase							0.00643857	0.11577	0.089862	-0.0379714	0.0228495	-0.0200733	0.997745	0.323174	0.659069	0.69438	0.830084	0.866053	-0.310881	-0.112286	-0.181687	-0.151668	0.00335346	0.0663481	0.010683	0.0229926	-0.20155	-0.240119	-0.2487	-0.261604	0.182625	0.331639	0.127966	0.18189	141260	113876	134127	118256	118256	120743	141892	123391	142748	120861	120144
A0A3Q0L2D4	VV1_0680	VV1	yrbA	Protein yrbA							-0.294085	-0.215832	0.113769	-0.166393	-0.0911096	-0.442218	0.592922	0.584313	0.510497	0.332286	0.786777	0.322786	-0.33188	-0.00305899	0.00363955	-0.153768	0.14383	0.977752	0.944202	0.117208	-0.253626	-0.283221	-0.201239	-0.709755	0.560295	0.281764	0.457605	0.14329	211494	168032	202911	203424	203424	182397	172492	144684	219560	180425	190974
A0A3Q0L2H2	VV1_0681	VV1	mlaB	Anti-sigma B factor antagonist							2.86748	-1.19742	0.47679	-1.49121	1.77099	-2.91094	0.840761	0.505137	0.582008	0.698076	0.558171	0.350133	1.91028	0.774622	-0.914345	-1.91965	0.636345	0.779437	0.263226	0.088322	-2.15461	-1.19338	0.379857	-5.30738	0.462849	0.365144	0.674711	0.000494337	39069.2	146855	55899.7	29659.5	29659.5	14775.4	285123	64036.8	77792.5	34017	101225
A0A3Q0L2D9	VV1_0682	VV1	mlaC	Uncharacterized ABC transporter_ auxiliary component YrbC				down			-0.202137	0.0483936	-0.446834	-1.16697	-0.315489	-0.106941	0.61404	0.966566	0.458558	0.00311659	0.439285	0.694269	0.449798	0.268248	0.197347	-0.110904	0.00349458	0.308199	0.540064	0.808504	0.700329	-0.451887	0.328691	0.228989	0.105992	0.564896	0.559715	0.638343	86521.5	118175	76471.7	87681.5	87681.5	70813.4	75209.8	122207	56103.6	41016.5	70459
A0A3Q0L2H4	VV1_0683	VV1	mlaD	Uncharacterized ABC transporter_ periplasmic component YrbD							0.0288225	0.201368	0.0828881	-7.89263e-05	0.0444669	0.366975	0.882165	0.245154	0.732509	0.921714	0.714413	0.0586227	0.543122	0.356876	0.167156	0.194685	0.000256058	0.00585263	0.0853264	0.134601	0.715668	0.273909	0.128735	0.478772	0.0014532	0.474603	0.456002	0.0459346	34021.1	49572.9	33108.4	37175.6	37175.6	37891.8	34707.6	56998.3	35066.4	42398	38339.3
A0A3Q0L2G5	VV1_0684	VV1	mlaE	Uncharacterized ABC transporter_ permease component YrbE		down		down			0.253892	-1.85954	0.0755136	-2.09038	0.0263062	-0.753803	0.883456	0.000132723	0.958494	8.62643e-05	0.78542	0.200926	0.765111	0.253504	0.182832	0.13718	0.115384	0.478511	0.569478	0.640282	-1.34832	-1.91238	0.133624	-0.692137	0.131236	0.121754	0.666228	0.398962	24410.2	41485.1	29686.7	33697.6	33697.6	32648	29107.2	11431.8	31281.9	8310.13	34317.7
A0A3Q0L2G9	VV1_0685	VV1	mlaF	Uncharacterized ABC transporter_ ATP-binding protein YrbF							0.379504	0.00886229	0.0318185	-0.517852	-0.706289	0.482708	0.785319	0.98541	0.879435	0.455223	0.509585	0.613648	0.0441295	0.437451	0.786395	-0.0219865	0.588527	0.462789	0.390696	0.919307	-0.326512	-0.112219	0.0482874	0.428903	0.648582	0.640817	0.649612	0.64613	41665.1	42959.2	40539.1	69920.2	69920.2	39926	54201.8	43223.9	41443.1	38341.7	42853.7
A0A3Q0L2I0	VV1_0686	VV1	yrbG	Inner membrane protein YrbG_ predicted calcium/sodium:proton antiporter													NA	NA	NA	NA	NA	NA					NA	NA	NA	NA					NA	NA	NA	NA	0	0	0	885.843	885.843	0	0	0	0	0	0
A0A3Q0L2H1	VV1_0687	VV1	kdsD	Arabinose 5-phosphate isomerase							-0.197701	-0.0988666	-0.0894287	-0.407499	-0.188329	0.00663533	0.283827	0.375682	0.683814	0.0207571	0.086804	0.9998	-0.074519	0.073201	-0.0538895	-0.0987084	0.214688	0.462221	0.475822	0.159932	0.0243158	-0.244869	-0.15279	-0.00264433	0.862249	0.404319	0.460634	0.987829	90216.7	85675.1	87973.6	84748.1	84748.1	82155.8	78663.5	80000.5	82686	69778	74376.8
A0A3Q0L2E4	VV1_0688	VV1	kdsC	3-deoxy-D-manno-octulosonate 8-phosphate phosphatase KdsC													NA	NA	NA	NA	NA	NA					NA	NA	NA	NA					NA	NA	NA	NA	0	0	0	0	0	1297.05	0	0	0	0	0
A0A3Q0L2E3	VV1_0689	VV1	lptC	Lipopolysaccharide export system protein LptC					up		0.203226	-0.593341	-0.0138371	-0.563408	1.19934	-0.450277	0.846027	0.167748	0.982239	0.213824	0.0254376	0.333482	1.01646	0.313977	-1.03673	0.27453	0.0241766	0.371527	0.0372092	0.413674	0.219895	-0.235594	0.176446	-0.16191	0.713777	0.760027	0.722295	0.74594	19625.2	39700.9	29202.2	14234	14234	35322.9	22593.9	26314	28923.4	24565.7	32686.3
A0A3Q0L2E1	VV1_0690	VV1	lptA	Lipopolysaccharide export system protein LptA							-0.0521858	-0.159471	-0.10577	-0.138625	-0.185463	-0.222004	0.840421	0.311752	0.608826	0.370557	0.141519	0.180964	0.0580286	-0.0947024	-0.0255948	-0.0551145	0.442617	0.316764	0.801479	0.562504	-0.0492569	-0.127558	-0.105288	-0.171349	0.776419	0.627591	0.562045	0.402563	69114.5	71951.1	70230.4	68995.4	68995.4	67598	66659.2	64421.7	65265.7	59742.9	60672.3
A0A3Q0L2H7	VV1_0691	VV1	lptB	Lipopolysaccharide ABC transporter_ ATP-binding protein LptB							-0.0356319	-0.151088	-0.135479	-0.273993	-0.0690906	-0.153584	0.882165	0.220068	0.469293	0.0120756	0.489669	0.299006	0.0461763	-0.0558979	-0.138742	-0.062487	0.509157	0.235783	0.0330637	0.254153	-0.0692794	-0.194412	-0.072353	-0.0805914	0.628775	0.434216	0.722295	0.71526	33194.7	34274.4	34180.5	31046.5	31046.5	32731.7	32384.9	30866.5	31116.8	27193.9	29594.8
A0A3Q0L2E8	VV1_0692	VV1	rpoN	RNA polymerase sigma-54 factor							-0.189704	0.226833	-0.570355	-0.337725	-0.0852707	0.24554	0.748811	0.108726	0.157997	0.034105	0.265227	0.259722	0.744196	0.219052	0.165951	-0.0175972	0.000907336	0.013096	0.0213314	0.877441	1.16073	0.451683	0.651036	0.798299	0.00586819	0.341183	0.0571702	0.0526194	45817.1	76745.5	52453.8	58848.2	58848.2	51817.9	40171.8	89812.4	35325	48311.7	55470.7
A0A3Q0L2H9	VV1_0693	VV1	yhbH	Ribosome hibernation protein YhbH							0.701424	2.26275	0.849713	0.339225	-0.567042	4.0186	0.803989	0.695087	0.30268	0.598787	0.334053	0.636298	1.34328	-0.166331	0.290897	0.0878026	0.0122668	0.584445	0.578098	0.816539	2.9046	-0.67682	-1.12586	3.25669	0.428351	0.473318	0.11407	0.805186	2340.76	5939.14	1936.32	2368.89	2368.89	2057.82	3806.33	28502.3	3489.52	2182.85	1599
A0A3Q0L2H3	VV1_0694	VV1	ptsN	PTS IIA-like nitrogen-regulatory protein PtsN							-0.578924	-0.142052	-0.970995	-1.49257	-0.615964	-0.615327	0.777112	0.63367	0.288831	0.0536082	0.349016	0.334691	0.236949	-9.81477e-05	0.171974	-0.141117	0.45559	0.996592	0.113275	0.21839	0.67382	-0.521678	0.527005	0.214551	0.446873	0.80721	0.67916	0.871781	88378.2	104154	111087	125150	125150	100735	59165.9	94386.9	56671.2	39475	81659.5
Q8DEA0	VV1_0695	VV1	rapZ	Nucleotide-binding protein VV1_0695													NA	NA	NA	NA	NA	NA					NA	NA	NA	NA					NA	NA	NA	NA	0	0	0	9596.41	9596.41	0	0	0	11317.3	0	0
A0A3Q0L2H5	VV1_0698	VV1	mgtE	Magnesium transporter MgtE							0.899637			-0.295354	0.285591		0.661979	NA	NA	0.638392	0.238561	NA	0.501712	0.530255	-0.00929981	0.401672	0.0318358	0.367858	0.937704	0.0434123					NA	NA	NA	NA	1060.57	1501.66	1224.64	1216.77	1216.77	1617.79	1978.6	0	0	1441.18	1483.13
A0A3Q0L2F0	VV1_0699	VV1	pmbA	PmbA protein							-0.0709853	-0.292771	-0.121176	-0.36961	-0.0778748	0.683071	0.851785	0.0325912	0.67418	0.0346901	0.698052	0.110798	0.320896	0.586034	0.347764	0.347695	0.0193825	0.00988689	0.111066	0.0874951	0.0991096	0.3376	0.391065	1.15194	0.461307	0.0822925	0.00941339	0.0182356	71806.1	89693.4	71937.7	91546.9	91546.9	91542.5	68358.5	73219.7	66142.2	83580.8	86736.3
Q8DE96	VV1_0700	VV1	yjgA	UPF0307 protein VV1_0700							0.0688859	0.13604	0.112023	0.108219	0.173144	0.241558	0.739852	0.2036	0.327396	0.258231	0.0276622	0.0213386	-0.119118	0.0158498	0.0424528	0.0034044	0.069864	0.750579	0.37716	0.963027	-0.0519643	0.0120454	0.103574	0.132939	0.68239	0.950971	0.261089	0.216346	185565	170859	173857	179049	179049	174268	194641	187755	187895	189470	201880
A0A3Q0L2F2	VV1_0703	VV1	tbpA	Thiamin/thiamin pyrophosphate ABC transporter_ thiamin/thiamin pyrophospate-binding protein							0.00219089	0.0354802	0.0923156	0.165363	0.0657107	-0.0999558	0.998328	0.796938	0.380028	0.0805276	0.399724	0.327118	-0.340662	-0.2823	-0.217715	-0.19156	0.00109244	0.00123121	0.00466792	0.00738357	-0.307372	-0.209253	-0.24432	-0.383831	0.0332141	0.195307	0.0305084	0.0220697	316401	249855	282525	242951	242951	247395	316882	256076	301194	260528	254272
A0A3Q0L2I3	VV1_0705	VV1	ubiX	Flavin prenyltransferase UbiX							0.0785433	-0.108906	-0.216278	-0.0551357	-0.399588	0.316564	0.838886	0.446423	0.566594	0.954018	0.265054	0.00921741	1.20578	-0.330022	-0.292439	-0.507814	1.20439e-05	0.256283	0.315889	0.0289998	1.01833	-0.168881	-0.475749	0.0250278	0.000563282	0.650697	0.103225	0.8621	4260.87	9828.21	5191.07	4238.62	4238.62	3650.82	4499.27	9113.62	4468.39	3974.78	3213.19
Q8DE90	VV1_0707	VV1	fbp	Fructose-1_6-bisphosphatase class 1							-0.0180195	0.0319977	0.105776	0.0952319	-0.00031068	-0.129445	0.943026	0.81947	0.537812	0.273146	0.984162	0.215147	-0.199537	-0.120904	-0.0818973	-0.0211754	0.0338681	0.148304	0.306216	0.842622	-0.14952	-0.131448	-0.187984	-0.256397	0.25785	0.474603	0.144999	0.10266	656205	571443	637525	602343	602343	628236	648060	584258	686024	626281	602213
Q8DE89	VV1_0708	VV1	ppa	Inorganic pyrophosphatase							0.073355	-0.00128557	0.0595501	0.0592846	-0.077553	-0.102664	0.729658	0.960048	0.824439	0.758334	0.438866	0.394024	0.145575	-0.120234	-0.080493	-0.0972991	0.0786278	0.169958	0.238793	0.178135	0.0709346	-0.1205	-0.217596	-0.259513	0.71194	0.669321	0.236521	0.207071	277098	306518	273532	258688	258688	255692	291552	306245	285059	262217	245150
A0A3Q0L2F5	VV1_0710	VV1	ytfP	GGACT domain-containing protein													NA	NA	NA	NA	NA	NA					NA	NA	NA	NA					NA	NA	NA	NA	0	0	0	0	0	0	0	1248.94	0	0	0
Q8DE84	VV1_0713	VV1	msrA	Peptide methionine sulfoxide reductase MsrA							0.0909018	0.39301	-0.0288982	-0.0284702	0.197098	0.0962825	0.699453	0.0343006	0.815514	0.74247	0.412975	0.218117	0.048517	-0.158751	-0.294073	-0.211766	0.656941	0.0343814	0.208982	0.0130295	0.350625	-0.158323	-0.0680766	-0.0865852	0.0288999	0.285934	0.406272	0.377933	99841.2	103256	112253	91553.3	91553.3	96928.3	106334	135588	110027	98591.5	104956
A0A3Q0L2J1	VV1_0715	VV1	ytfJ	Protein ytfJ													NA	NA	NA	NA	NA	NA			0.321942		NA	NA	0.642814	NA					NA	NA	NA	NA	0	4789.06	1671.53	2089.44	2089.44	0	0	0	0	0	0
A0A3Q0L2I8	VV1_0717	VV1		Predicted zinc-binding protein		down	down	down	down	down	-0.60267	-0.963125	-1.41704	-2.31842	-1.54368	-1.0179	0.0514228	0.0263422	0.00184946	0.00146966	0.0186683	0.000211259	3.72107	0.894816	0.0293181	0.278157	2.23367e-08	0.000214681	0.930953	0.00379017	3.36061	-0.00655709	-0.0973148	0.677297	4.68712e-05	0.95157	0.792831	0.0471131	49230.6	649214	131618	134320	134320	159605	32420.1	333011	49288	49064.5	46073
A0A3Q0L2K4	VV1_0719	VV1	bceA	ABC-type antimicrobial peptide transport system_ ATPase component					down			-0.406851			-2.19148	-0.066585	NA	0.0368858	NA	NA	0.000309615	0.962895		0.292985	0.151267	-1.11074	NA	0.135602	0.422639	0.0493771					NA	NA	NA	NA	0	80925.5	21791.1	24200	24200	10090.5	0	61039.5	0	0	5298.04
A0A3Q0L2J0	VV1_0720	VV1		ABC-type antimicrobial peptide transport system_ permease component				down			-0.240443	-0.300103	-4.72829	-2.79098	-0.803216	-0.458876	0.748481	0.0143031	0.365311	0.000210545	0.141255	0.05409	5.35406	-1.89439	-2.61826	-2.57827	2.96163e-09	0.923537	0.771908	0.816612	5.2944	0.0429277	1.30681	1.69115	1.42474e-06	0.873227	0.130283	0.0374258	1854.79	75862.7	41784	6805.1	6805.1	6996.39	1570.06	61615.3	1576.35	1623.96	3899.8
A0A3Q0L2G1	VV1_0721	VV1		Uncharacterized protein				down	down	down	0.180506	-0.296357	-0.549214	-1.92846	-0.70673	-0.883637	0.748289	0.0216462	0.424995	0.00246506	0.000278573	0.00191568	3.88872	1.28063	0.913866	0.473442	4.63606e-06	0.0039784	0.0176455	0.138268	3.41185	-0.0986115	0.75635	0.139019	7.92813e-07	0.916545	0.0722378	0.662585	10053.5	148915	16353.1	30810.6	30810.6	22704.9	11393.5	121263	11175.6	10437.2	18877.9
A0A3Q0L2G2	VV1_0722	VV1	VV1722	Uncharacterized protein							-0.133808	-0.114195	-0.228992	-0.250645	-0.129058	-0.0968022	0.492244	0.470106	0.0845441	0.0468587	0.193574	0.359648	0.0770722	0.0258199	0.0163665	0.0216105	0.212512	0.773383	0.785297	0.717163	0.0966855	0.0041671	0.116301	0.153801	0.61923	0.967883	0.351853	0.2617	55768.1	58828.4	55502.3	56135.6	56135.6	56340	50828.3	54351.4	47356.3	47493.3	51332
Q8DE75	VV1_0723	VV1	cysC	Adenylyl-sulfate kinase							-0.162745	-0.228701	-0.0499621	0.0784798	-0.086981	-0.418646	0.35616	0.061471	0.683814	0.392397	0.30599	0.00634254	-0.7806	-0.282008	-0.228039	-0.119297	2.11911e-05	0.00180455	0.00428162	0.0381201	-0.846556	-0.153566	-0.265058	-0.48798	8.8764e-05	0.365144	0.0389063	0.0124836	221457	128916	203606	173838	173838	187447	197833	110017	196676	176817	163667
A0A3Q0L2J4	VV1_0724	VV1	yfbS	Sulfate permease_ Trk-type							-0.297282	-0.0587669	0.0981433	-0.22548	0.107484	-0.0721836	0.676323	0.984149	0.948366	0.797625	0.662394	0.670869	-0.630067	0.270013	0.0698131	-0.169107	0.0353832	0.741695	0.741681	0.480721	-0.391551	-0.0536102	0.079154	-0.339434	0.839803	0.948584	0.823003	0.534398	7863.14	5080.74	8233.97	8642.22	8642.22	7323.24	6398.9	4877.94	8813.6	8492.1	9310.67
Q8DE73	VV1_0725	VV1	cysN	Sulfate adenylyltransferase subunit 1							-0.0829682	-0.0764652	0.0213467	0.1248	-0.0651038	-0.157766	0.676323	0.470615	0.909864	0.192694	0.319283	0.163648	-0.497775	-0.162499	-0.0537393	-0.0714309	9.92844e-05	0.0121637	0.352745	0.282828	-0.491272	-0.0590461	-0.14019	-0.250543	0.00305651	0.751858	0.209242	0.100713	539996	382424	482463	464822	464822	459157	509818	362683	489654	470019	444312
Q8DE72	VV1_0726	VV1	cysD	Sulfate adenylyltransferase subunit 2							-0.137827	0.1372	-0.0730935	0.107004	-0.0759015	-0.228308	0.509502	0.170318	0.603569	0.337827	0.358278	0.040894	-0.753459	-0.263004	-0.18561	-0.129061	1.58814e-05	0.006468	0.0253177	0.0590329	-0.478432	-0.0829066	-0.188418	-0.284275	0.00236766	0.647449	0.106839	0.0634304	512288	303879	468908	412300	412300	428782	465612	334197	445743	420850	391169
A0A3Q0L2J7	VV1_0728	VV1	cpdB	2'_3'-cyclic-nucleotide 2'-phosphodiesterase							-0.00571102	-0.0215147	-0.0736568	0.0966407	0.0371072	-0.23065	0.972662	0.879839	0.69495	0.453226	0.55451	0.0437193	-0.523039	-0.129214	-0.149712	-0.0501064	0.00020957	0.204201	0.0946991	0.566316	-0.538843	0.0410831	-0.0389476	-0.2071	0.00394847	0.849075	0.815621	0.206811	203002	141270	206829	186442	186442	199769	202200	139179	196534	202212	191300
A0A3Q0L2G8	VV1_0732	VV1	ytfB	Uncharacterized protein							-0.323106	0.0498998	-0.251904	-0.375337	-0.0352504	0.203533	0.357448	0.722121	0.138417	0.0514904	0.844374	0.15344	0.193195	0.313985	0.277448	0.00983505	0.187524	0.00870171	0.0504073	0.946224	0.566201	0.190552	0.494102	0.465273	0.00972482	0.457941	0.0320442	0.0179947	39124.1	44730.3	39763.7	48195.5	48195.5	40035.7	31273.7	46304.5	33393	38108.1	47032.2
A0A3Q0L2G7	VV1_0733	VV1	fklB	Peptidyl-prolyl cis-trans isomerase							0.0343385	0.0636536	0.123269	-0.00810537	0.13916	-0.0368756	0.881743	0.614824	0.65605	0.954018	0.184513	0.78722	-0.240916	-0.00710888	-0.132377	0.00359637	0.0107796	0.921749	0.0853158	0.991841	-0.211601	-0.138483	-0.116486	-0.156548	0.0908272	0.660068	0.599861	0.488853	798151	675401	718184	655219	655219	719976	817376	705868	782246	710650	721568
Q8DE64	VV1_0735	VV1	rplQ	50S ribosomal protein L17							0.178534	0.28564	0.557508	0.37148	-0.013022	-0.314166	0.700129	0.545213	0.245883	0.376012	0.986218	0.487536	-0.700069	0.0473432	0.468483	0.376285	0.0130629	0.767866	0.088928	0.229781	-0.592963	-0.138684	-0.102046	-0.495389	0.0672312	0.821753	0.866465	0.288197	667817	411070	421276	582900	582900	546814	755791	501074	620002	563177	577662
Q8DE63	VV1_0736	VV1	rpoA	DNA-directed RNA polymerase subunit alpha							-0.04557	0.0392251	0.0332696	-0.023306	-0.155386	0.0974338	0.882165	0.810973	0.90722	0.915262	0.241578	0.526981	-0.13698	-0.125885	-0.0332302	-0.257491	0.287728	0.265003	0.726806	0.0124536	-0.0521849	-0.182461	-0.221885	-0.193327	0.803154	0.452831	0.174774	0.315241	752529	684366	746480	729482	729482	624461	729131	703228	763894	673142	654996
Q8DE62	VV1_0737	VV1	rpsD	30S ribosomal protein S4							-0.0636555	-0.116001	0.0919329	0.126005	0.0903494	-0.194844	0.83442	0.349544	0.654794	0.361051	0.300145	0.163648	-0.274449	-0.257693	-0.23068	-0.133445	0.0129563	0.0353608	0.0290619	0.201208	-0.326794	-0.22362	-0.232263	-0.420223	0.0461475	0.345075	0.114814	0.0453184	790450	653517	762324	649677	649677	694974	756332	603028	812482	695821	691665
P66369	VV1_0738	VV1	rpsK	30S ribosomal protein S11							-0.0214611	-0.0213532	0.0277133	0.0696974	-0.0147651	-0.118675	0.930263	0.842787	0.876455	0.446801	0.809154	0.214067	-0.338706	-0.202242	-0.0927152	-0.129866	0.000935901	0.0104933	0.138312	0.0603693	-0.338598	-0.160258	-0.135194	-0.276255	0.0359526	0.393563	0.214523	0.0769893	821041	649238	777626	729223	729223	710685	808918	639700	792708	709367	721798
Q8DE61	VV1_0739	VV1	rpsM	30S ribosomal protein S13							-0.0656837	-0.257886	0.00163292	0.0755357	-0.175467	-0.222868	0.833433	0.0990183	0.989984	0.639579	0.0743219	0.0645415	-0.182677	-0.155513	-0.00510903	-0.0623801	0.0696214	0.10644	0.933351	0.266065	-0.374879	-0.0816101	-0.182209	-0.286881	0.0427431	0.73782	0.217375	0.115721	952015	838789	909610	906394	906394	871118	909643	701490	910640	860557	802595
A0A3Q0L2K3	VV1_0740	VV1	secY	Protein translocase subunit SecY							-0.0291842	-0.0339763	0.0567534	0.0583748	0.06056	-0.0345404	0.901133	0.764237	0.723876	0.513603	0.434835	0.78722	-0.237031	-0.12204	-0.0687933	-0.151481	0.00748985	0.0574127	0.322291	0.0843498	-0.241823	-0.120419	-0.0649866	-0.242775	0.0852177	0.507785	0.599247	0.108657	257197	218229	244135	232767	232767	219801	252047	213150	253930	233596	242746
Q8DE59	VV1_0741	VV1	rplO	50S ribosomal protein L15							-0.119493	-0.028307	0.0522095	-0.0172364	-0.098149	-0.20277	0.601982	0.829591	0.869594	0.89605	0.0955366	0.0915901	-0.303368	-0.0659365	-0.0248399	0.0218338	0.00214288	0.528797	0.767512	0.792752	-0.212182	-0.135382	-0.175198	-0.233146	0.216809	0.668364	0.329851	0.266209	853719	691819	773997	760784	760784	785800	785858	678377	802520	730637	710748
Q8DE58	VV1_0742	VV1	rpmD	50S ribosomal protein L30							-0.63105	-0.135167	-0.126535	-0.0157434	-0.131771	-0.0360288	0.312174	0.461506	0.726969	0.912957	0.135213	0.997619	-0.441375	-0.370785	-0.172593	-0.362645	0.00196238	0.241177	0.048521	0.193774	0.0545078	-0.259994	-0.17783	-0.272139	0.760423	0.810111	0.879311	0.737656	567663	418045	537077	476520	476520	417705	366543	380657	491978	410847	434924
Q8DE57	VV1_0743	VV1	rpsE	30S ribosomal protein S5							0.0479391	-0.0577638	0.0554438	0.170001	0.0510808	-0.0977875	0.876612	0.595221	0.842165	0.140278	0.768086	0.350133	-0.343389	-0.155575	-0.0593512	-0.107508	0.0026597	0.0563255	0.364542	0.127639	-0.449091	-0.0410181	-0.0637143	-0.260739	0.00752738	0.897747	0.779721	0.197034	1.06883e+06	842441	1.00174e+06	961364	961364	929804	1.10495e+06	809377	1.04099e+06	1.01181e+06	996013
Q8DE56	VV1_0744	VV1	rplR	50S ribosomal protein L18							-0.00271682	0.139695	0.136919	0.251405	0.108935	-0.157071	0.988181	0.44728	0.380028	0.0404886	0.183922	0.139604	-0.334242	-0.209098	-0.162097	-0.0547614	0.00247786	0.0372156	0.0622052	0.551744	-0.19183	-0.0946121	-0.190082	-0.348752	0.227797	0.586592	0.114538	0.0328437	482441	382673	466361	416798	416798	448990	481533	421580	512789	480239	449488
Q8DE55	VV1_0745	VV1	rplF	50S ribosomal protein L6							0.0137415	-0.0572778	0.106432	0.116236	0.0580005	-0.0854858	0.972662	0.657508	0.388086	0.210443	0.438569	0.285042	-0.247476	-0.177124	-0.115006	-0.126937	0.0082175	0.0179143	0.081009	0.0797371	-0.318496	-0.167319	-0.163438	-0.318854	0.053439	0.325857	0.117914	0.0273233	973713	820225	907896	838332	838332	831428	983032	788298	977407	870377	872722
Q8DE54	VV1_0746	VV1	rpsH	30S ribosomal protein S8							-0.0244796	0.193672	0.0902349	0.147481	0.0113043	-0.0378398	0.913647	0.154652	0.611723	0.12155	0.87051	0.664973	-0.375794	-0.162506	-0.0870818	-0.143994	0.000346542	0.0162578	0.133995	0.0286491	-0.157642	-0.10526	-0.166012	-0.272069	0.285982	0.610117	0.205629	0.102125	339899	261953	306214	288278	288278	277127	334180	299589	325979	303042	290546
Q8DE53	VV1_0747	VV1	rpsN	30S ribosomal protein S14							2.9935	3.73246	5.97339	3.03807	4.06255	3.8116	0.83442	0.217836	0.357482	0.222781	0.300145	0.331338	-1.01887	1.95979	0.120445	0.0747004	0.283668	0.262429	0.581856	0.675018	-0.279915	-0.975535	-1.7904	-2.08709	0.893333	0.95157	0.792831	0.813896	4054.45	2000.88	2274	2472	2472	2394.85	32289.8	26595.2	142876	72659.9	41304.4
Q8DE51	VV1_0748	VV1	rplE	50S ribosomal protein L5							-0.085266	0.119404	0.34181	0.224499	0.143542	-0.176108	0.882164	0.979003	0.370125	0.421252	0.660135	0.53172	-0.125756	0.17271	0.251013	0.525604	0.555672	0.493486	0.634324	0.00748227	0.0789138	0.0553989	0.0527456	0.00768563	0.959716	0.869442	0.854833	0.956747	861348	789446	740572	881313	881313	1.06608e+06	811916	857564	938561	975302	973510
Q8DE50	VV1_0750	VV1	rplX	50S ribosomal protein L24							-0.0191475	-0.29957	0.183377	0.0638266	-0.0342051	-0.00631864	0.970757	0.0545403	0.611723	0.541882	0.644869	0.964021	-0.185929	0.0467331	0.128746	-0.0953132	0.136332	0.741695	0.456292	0.758716	-0.466351	-0.0728173	-0.0888357	-0.285009	0.0131261	0.83997	0.710543	0.203251	610312	536515	504289	551361	551361	472049	602266	435916	572639	544454	538442
Q8DE49	VV1_0751	VV1	rplN	50S ribosomal protein L14							-0.0216169	0.184162	0.0909217	0.240472	0.845054	-0.184042	0.90519	0.426897	0.518811	0.0765965	0.56187	0.154539	-0.398211	-0.272772	-0.103676	-0.0684188	8.33506e-05	0.0038403	0.478433	0.271711	-0.192432	-0.123222	0.650456	-0.343382	0.289625	0.509993	0.749813	0.0555889	124426	94414.3	116363	108294	108294	110973	122576	107269	123932	113787	194532
Q8DE48	VV1_0753	VV1	rpsQ	30S ribosomal protein S17							-0.0980785		0.166037		-0.224298	-0.424943	0.760169	NA	0.911231	NA	0.497053	0.325986			0.0275323	-0.265741	NA	NA	0.734502	0.213909	-0.476843	-1.01172	-0.362802	-0.856721	0.370513	0.440654	0.622898	0.18309	527912	0	419252	427329	427329	348721	493216	354399	470389	233292	365799
Q8DE47	VV1_0754	VV1	rpmC	50S ribosomal protein L29							0.186992	0.0535203	0.242033	0.315034	0.248977	0.0443672	0.658625	0.804116	0.664498	0.23661	0.401668	0.646841	-0.204307	0.227206	0.29596	0.141788	0.00432175	0.52203	0.486806	0.630231	-0.337778	0.300206	0.302904	-0.055878	0.144944	0.408191	0.285521	0.605025	306362	265909	228344	280338	280338	251925	348759	275959	270053	332521	333144
Q8DE46	VV1_0755	VV1	rplP	50S ribosomal protein L16							0.0252181	0.0260084	0.0522371	0.17182	0.0173347	-0.0397426	0.901133	0.831061	0.723876	0.144935	0.974074	0.708717	-0.379772	-0.181885	-0.134806	-0.146572	0.00128093	0.0553169	0.0671145	0.0333372	-0.378982	-0.0623023	-0.169708	-0.238552	0.00747703	0.708296	0.463623	0.121883	813247	625028	766536	698155	698155	692484	827588	636398	794800	761207	706595
Q8DE45	VV1_0756	VV1	rpsC	30S ribosomal protein S3							0.127832	-0.0429301	0.0552405	0.125088	0.0994447	-0.0692472	0.579643	0.718933	0.683814	0.23661	0.212504	0.418825	-0.117016	-0.0852431	-0.0482735	-0.018361	0.078786	0.196124	0.400435	0.750729	-0.287778	-0.0153954	-0.00406928	-0.142849	0.0505216	0.933664	0.975696	0.258115	966609	891304	946716	915563	915563	934744	1.05617e+06	865172	983669	973228	980898
Q8DE44	VV1_0757	VV1	rplV	50S ribosomal protein L22							-0.160366	-0.165746	-0.041391	-0.0556406	-0.036372	-0.0275678	0.516484	0.76607	0.915795	0.938319	0.820242	0.994257	-0.373182	-0.425577	-0.0405259	-0.315371	0.14092	0.129936	0.870036	0.309197	-0.378562	-0.439827	-0.0355069	-0.301548	0.123734	0.158696	0.88392	0.243589	624463	482134	588190	571897	571897	472695	558768	429806	571554	421363	557659
Q8DE43	VV1_0758	VV1	rpsS	30S ribosomal protein S19					up		0.39068	0.0209823	-0.108907	-0.0730222	1.32927	0.166709	0.699453	0.937497	0.900082	0.983236	0.00201944	0.738867	-0.110903	0.0279461	-1.46005	-0.676634	0.787627	0.955992	0.026782	0.347898	-0.480602	0.0638311	-0.0218688	-0.401018	0.301349	0.821604	0.864506	0.713229	216086	200097	261200	94941.3	94941.3	163413	283291	203029	242208	253165	238565
Q8DE42	VV1_0759	VV1	rplB	50S ribosomal protein L2							-0.196324	0.0646005	0.0834936	0.348374	0.151201	-0.276304	0.622991	0.792015	0.815514	0.413581	0.156211	0.319897	-0.64258	-0.45986	-0.186079	-0.211475	2.24303e-05	0.123205	0.0473021	0.117002	-0.381655	-0.19498	-0.118372	-0.571272	0.169684	0.620111	0.639123	0.0981568	691953	443242	629921	553695	553695	544034	603917	463540	667452	583077	614875
Q8DE41	VV1_0760	VV1	rplW	50S ribosomal protein L23							-0.111925	-0.122418	-0.0131523	0.218916	0.17972	-0.30123	0.618509	0.528026	0.994463	0.246189	0.273584	0.215533	-0.432371	-0.270684	-0.181677	-0.0354383	0.00247408	0.16194	0.376838	0.898644	-0.442864	-0.0386151	0.011195	-0.323516	0.0329005	0.844868	0.930758	0.173342	830310	615295	741191	653491	653491	723206	768329	565239	734464	715067	740186
Q8DE40	VV1_0761	VV1	rplD	50S ribosomal protein L4							0.0607389	0.0106978	0.140618	0.13357	0.198379	0.0488658	0.676323	0.96648	0.452512	0.311966	0.0599283	0.610205	-0.0174815	-0.0346447	-0.14006	-0.0804721	0.778097	0.806579	0.264494	0.513966	-0.0675226	-0.0416926	-0.0822983	-0.172224	0.575394	0.83772	0.476688	0.204079	744099	735137	732539	664766	664766	692797	776095	740608	807534	784531	762758
Q8DE39	VV1_0762	VV1	rplC	50S ribosomal protein L3							-0.0729803	-0.287644	0.136863	0.200255	0.0469682	-0.254494	0.747721	0.0352806	0.380028	0.0505117	0.476336	0.0674037	-0.379093	-0.163544	-0.123953	0.00790169	0.0010193	0.0441981	0.106445	0.935531	-0.593757	-0.100152	-0.213848	-0.383456	0.00192033	0.570559	0.0772018	0.0381966	884443	680066	793822	728466	728466	798181	840815	557137	872816	814280	752572
P66347	VV1_0763	VV1	rpsJ	30S ribosomal protein S10							-0.0505198	0.459399	0.0827648	0.130021	-0.123393	-0.0170062	0.840761	0.00824489	0.621632	0.23038	0.277925	0.865464	-0.65881	-0.25041	0.0842848	-0.175093	0.000138591	0.0171819	0.427153	0.075858	-0.148892	-0.203153	-0.121873	-0.274864	0.22466	0.304739	0.31822	0.0697536	800361	506949	670853	711213	711213	594182	772819	697039	710464	617144	652912
A0A3Q0L2I5	VV1_0767	VV1	acfD	Accessory colonization factor AcfD	down			down	down		-0.864611	-0.0511616	-0.570253	-0.911417	-1.16537	-0.81749	0.0371526	0.764785	0.136303	0.0353075	0.021298	0.281567	2.84831	0.434311	0.0713645	0.190786	1.907e-07	0.018642	0.892389	0.425675	3.66176	0.0931476	-0.523752	-0.0564511	5.60519e-06	0.889745	0.165566	0.494769	30102.1	216782	97944.9	102912	102912	111793	16531.9	209229	65965.8	70365.4	45883.2
A0A3Q0L2N0	VV1_0775	VV1	wbpM	Nucleoside-diphosphate sugar epimerase/dehydratase				up	up	down	-0.0465519	-0.211413	0.122778	0.952275	0.654742	-1.00203	0.864892	0.119435	0.328759	0.000509066	0.00777196	0.000156576	-2.35736	-1.24543	-1.03454	-0.549447	7.98317e-08	3.98535e-06	0.000338758	0.000193958	-2.52222	-0.415932	-0.502576	-1.67426	9.03648e-07	0.0543814	0.00339836	5.51417e-05	64050.9	12499.4	58504.6	28560.3	28560.3	39975.2	62017.2	10795.6	63701.6	47746.6	44963.5
A0A3Q0L2L5	VV1_0776	VV1	wbfU	Lipid carrier: UDP-N-acetylgalactosaminyltransferase							-0.0460165	-0.153934	-0.171186	-0.0521159	-0.0122303	0.110201	0.83442	0.586405	0.553565	0.638392	0.923912	0.866053	-0.381353	-0.0754777	-0.129153	-0.534051	0.000680495	0.348258	0.170613	0.127265	-0.48927	0.0435922	0.0298024	-0.252664	0.13881	0.85707	0.854833	0.508074	132202	101494	126028	115236	115236	87036.3	128052	91222.5	111927	115360	114263
A0A3Q0L2K2	VV1_0777	VV1	cap5N	UDP-glucose 4-epimerase							-0.132825	0.145904	-0.129035	0.367154	-0.017833	-0.311633	0.582033	0.323653	0.333258	0.0429752	0.877178	0.0494556	-0.491843	-0.420372	-0.30584	-0.134054	9.92844e-05	0.00544807	0.00705711	0.0661893	-0.213114	0.0758174	-0.194637	-0.316651	0.182881	0.647449	0.106774	0.0689956	29708.9	21126.5	28323.2	22912.7	22912.7	25810	27095.8	23374.8	25900	27297.5	22631.2
A0A3Q0L2J9	VV1_0778	VV1		Glycosyltransferase							-0.204881	-0.18669	0.0515081	-0.143937	-0.169553	-0.150032	0.235382	0.14637	0.761075	0.234647	0.178677	0.399262	-0.193996	-0.202338	-0.145134	-0.176615	0.00858362	0.0592265	0.140115	0.0445035	-0.175805	-0.397783	-0.366195	-0.378155	0.179399	0.0750235	0.0251336	0.0933761	43061.3	37643.4	42166	38130.5	38130.5	37307.5	37360.4	33074.2	43698.6	33168.3	33902.5
A0A3Q0L2J2	VV1_0779	VV1	wecC	UDP-N-acetyl-D-mannosaminuronate dehydrogenase							-0.139457	0.0816985	0.156488	0.101712	0.103602	0.0951442	0.513625	0.465891	0.365311	0.314552	0.294901	0.50825	-0.741358	-0.111366	-0.0822495	-0.129596	2.08238e-05	0.191078	0.398047	0.232472	-0.520203	-0.166142	-0.135136	-0.19094	0.00235652	0.408191	0.282648	0.218448	909264	543900	818782	773408	773408	748438	825485	575589	912590	813321	830990
A0A3Q0L2M2	VV1_0780	VV1	wecB	UDP-N-acetylglucosamine 2-epimerase							-0.0707321	-0.0575834	0.120481	0.113855	0.0775137	0.0141756	0.685396	0.645819	0.378296	0.448972	0.322689	0.882525	-0.546057	-0.0712916	-0.0739803	-0.0617576	2.73377e-05	0.278131	0.261557	0.225913	-0.532909	-0.0779174	-0.116947	-0.168063	0.00327922	0.7054	0.28941	0.205485	440074	301402	401908	381818	381818	385067	419018	289609	436913	413942	402894
A0A3Q0L2J5	VV1_0781	VV1	wzc	Tyrosine-protein kinase wzc							-9.9164e-05	0.0359983	0.11494	0.108899	0.108287	0.0892066	0.982971	0.804232	0.380028	0.314552	0.12688	0.421698	-0.398362	-0.134954	-0.112803	-0.130716	0.000101589	0.020922	0.0532411	0.0373427	-0.362265	-0.140995	-0.119456	-0.156449	0.0265583	0.458108	0.263991	0.2617	226995	172225	210518	194685	194685	192282	226979	176577	227976	206750	209860
A0A3Q0L2M9	VV1_0783	VV1	wzb	Low molecular weight protein-tyrosine-phosphatase wzb							-0.124662	-0.114758	0.0862701	-0.315862	-0.0340235	-0.089745	0.618509	0.5946	0.694529	0.102594	0.810506	0.338515	-0.314807	-0.149245	-0.172254	-0.298515	0.000522275	0.0705639	0.0211495	0.00143041	-0.304903	-0.551376	-0.292547	-0.47453	0.230588	0.113449	0.211647	0.0348539	86840.5	69816.1	77887.3	69121.5	69121.5	63329.3	79651.7	64477.8	82686.8	56422.9	67510.4
A0A3Q0L2M5	VV1_0786	VV1	wza	Polysaccharide export lipoprotein wza							-0.101037	-0.0336344	-0.023393	0.0408378	-0.025735	0.00279663	0.589767	0.81947	0.822268	0.698357	0.735913	0.976819	-0.198078	-0.155926	-0.135107	-0.19024	0.0256905	0.0372585	0.0438668	0.0152145	-0.130675	-0.0916953	-0.137449	-0.164051	0.311361	0.515455	0.106613	0.134642	145971	127244	145080	132110	132110	127157	136098	124312	142747	133956	129775
A0A3Q0L2N7	VV1_0793	VV1	ymcC	Uncharacterized protein							-0.0445768	-0.0135361	0.107948	-0.0855909	0.16783	0.117446	0.855005	0.89476	0.435096	0.564395	0.104947	0.216094	-0.16633	-0.0695829	-0.139889	-0.06854	0.037588	0.439643	0.159441	0.452622	-0.135289	-0.263122	-0.0800069	-0.0590416	0.294989	0.281764	0.426612	0.603659	52436.8	46726.8	48959.4	44435	44435	46687.8	50841.4	46290.4	52763.3	43966.7	49916.9
A0A3Q0L2N3	VV1_0794	VV1	yjbG	Caps_synth_GfcC domain-containing protein							-0.094105	-0.00675038	0.0817256	0.128401	-0.0691109	0.196245	0.731324	0.960048	0.742364	0.397589	0.609332	0.104832	-0.184401	-0.185896	0.0320532	-0.249981	0.114099	0.0457454	0.588837	0.00751312	-0.0970462	-0.13922	-0.118783	-0.135462	0.387602	0.618174	0.592665	0.507521	70219.3	61794	62322.7	63722.9	63722.9	52407.7	65785.2	61505.5	65955.1	59887.9	60742.3
A0A3Q0L2P5	VV1_0795	VV1	yjbH	YjbH outer membrane lipoprotein							-0.0430275	-0.111427	0.163194	0.151293	0.104992	-0.0811537	0.812388	0.487928	0.172089	0.188331	0.170292	0.461295	-0.249427	-0.0490389	-0.0236986	0.0305551	0.0231601	0.496809	0.726254	0.635465	-0.317827	-0.0609404	-0.0819008	-0.213793	0.0295329	0.694234	0.378434	0.123219	58927	49571.2	50016.1	49201.2	49201.2	51086.7	57195.5	45886.6	56006.2	53689.8	52915.4
Q8DE09	VV1_0796	VV1	hldD	ADP-L-glycero-D-manno-heptose-6-epimerase							-0.0964572	-0.123091	0.0163159	-0.072982	-0.0882183	0.0309407	0.650772	0.293416	0.92931	0.61293	0.246121	0.744464	0.0685688	-0.0170628	0.0313971	-0.0262214	0.365212	0.820399	0.633491	0.635184	0.0419346	-0.106361	-0.0731371	-0.0115967	0.747646	0.600999	0.497031	0.939491	323983	339754	319337	326362	326362	313585	303031	311968	322969	300015	307004
A0A3Q0L2L3	VV1_0797	VV1	lpxM	Lipid A biosynthesis myristoyltransferase													NA	NA	NA	NA	NA	NA					NA	NA	NA	NA					NA	NA	NA	NA	0	0	0	789.719	789.719	0	0	0	0	0	0
A0A3Q0L2L2	VV1_0798	VV1	rfaF	Lipopolysaccharide heptosyltransferase II							-0.209213	-0.210806	-0.155744	-0.218222	-0.109047	0.0681355	0.498047	0.0899451	0.365311	0.108567	0.350962	0.648162	-0.161201	-0.099849	-0.0271717	-0.220236	0.163734	0.174767	0.676872	0.016295	-0.162794	-0.162328	0.0195245	0.00364293	0.227042	0.491538	0.908448	0.974392	39741.5	35540	39119.3	38389.4	38389.4	33581	34376.8	30708.5	35116.2	31379.2	35594.7
A0A3Q0L2K6	VV1_0799	VV1	kdtA	3-deoxy-D-manno-octulosonic acid transferase							-0.0477451	0.167513	-0.304852	0.539562	-0.241731	-0.531673	0.902738	0.804232	0.365311	0.638392	0.735913	0.292384	-0.196935	-0.603314	-0.280408	-0.381993	0.249969	0.0386743	0.414608	0.206805	0.0183222	0.2411	-0.217287	-0.608814	0.982421	0.981989	0.531929	0.159564	8458.25	7378.99	10306.8	8486.19	8486.19	7909.2	8182.91	8287.49	8343.62	9861.27	7177.02
A0A3Q0L2N8	VV1_0800	VV1		Uncharacterized protein							0.0331091	-0.0184422	-0.114107	0.0217356	0.0456093	0.0662013	0.899723	0.866976	0.356151	0.816148	0.743768	0.708381	-0.222934	-0.271057	-0.228386	-0.252684	0.0212245	0.00704014	0.138312	0.00533935	-0.274485	-0.135214	-0.0686696	-0.0723757	0.0448374	0.404319	0.500223	0.641253	45460.6	38951.6	44337.5	37846	37846	37213.9	46516	38456.9	40965.8	37300.8	39061.6
A0A3Q0L2K5	VV1_0801	VV1		Myo-inositol 2-dehydrogenase							0.00506561	-0.167677	0.132384	-0.182999	-0.0152143	0.384332	0.978024	0.247562	0.288795	0.137374	0.877311	0.0557447	0.136701	0.459024	0.375805	0.145386	0.166263	0.000644778	0.00258496	0.0638844	-0.0360422	0.14364	0.228207	0.397333	0.78249	0.415222	0.0314491	0.0555889	158852	174640	149639	194166	194166	165505	159410	155477	164020	181191	192129
A0A3Q0L2P8	VV1_0802	VV1		Predicted dehydrogenase							-0.0903419	-0.105527	0.0506576	-0.0263987	-0.115497	-0.0263643	0.729658	0.381263	0.780892	0.806448	0.226189	0.75921	-0.0716286	0.172248	0.296458	0.159687	0.438074	0.054709	0.0121284	0.0499734	-0.0868142	0.0951916	0.130304	0.0826652	0.518229	0.608468	0.264831	0.535133	161621	153793	150837	185247	185247	168492	151811	142945	156228	166884	170995
A0A3Q0L2P3	VV1_0803	VV1	neuA	N-Acetylneuraminate cytidylyltransferase				down			-0.0828288	-0.363471	-0.0739364	-0.785018	0.113978	-0.00772235	0.840761	0.430271	0.909864	0.0215519	0.694253	0.998828	0.44114	0.23931	0.0396065	-0.0204822	0.207004	0.364802	0.885308	0.991841	0.160497	-0.471771	0.227521	0.0457318	0.57269	0.0822925	0.335746	0.813591	35580.8	48307.2	39695.7	40800.5	40800.5	39136.1	33595.6	37548.8	37712.6	27193.7	44154.7
A0A3Q0L2P0	VV1_0804	VV1	ptmE	D-glycero-D-manno-heptose 1-phosphate guanosyltransferase							-0.0519885	0.00459464	0.021556	-0.160044	0.0111927	0.0933921	0.777112	0.98541	0.853538	0.178172	0.851823	0.380684	-0.00754621	0.0106913	-0.0354917	-0.117183	0.873856	0.863355	0.488317	0.0420744	0.0490369	-0.170909	-0.045855	-0.0453466	0.703442	0.344828	0.584433	0.706198	95718.2	95218.8	91126.3	88911.8	88911.8	84017.2	92330.3	95522.5	92498	82164.4	89604.3
A0A3Q0L2Q3	VV1_0805	VV1		Acetyltransferase							0.498122	-0.320254	0.182437	-0.800521	-0.126844	0.0283851	0.723677	0.531375	0.727471	0.0576297	0.141255	0.896124	0.677155	1.31693	1.39697	1.27538	0.065162	0.000460248	0.000422623	0.000990414	-0.141221	0.333969	1.08769	1.12133	0.950485	0.646782	0.0059201	0.0172205	43711.4	69893.8	45744.8	120468	120468	110731	61736.8	55979.9	51911.2	65432.8	110329
A0A3Q0L2P1	VV1_0806	VV1		Uncharacterized protein							-0.272342	-1.30895	-0.833725	-0.796521	-0.408244		0.935955	0.0997554	0.504315	0.541716	0.711709	NA	1.02911	0.00305331	0.103363	-0.17405	0.0575331	0.972968	0.941301	0.876001	-0.00749907	0.0402565	0.528843		0.920558	0.869144	0.686408	NA	9591.53	19574.1	15858.9	17036.9	17036.9	14056.6	7941.54	7900.37	8898.11	9149.9	12837.9
A0A3Q0L2L8	VV1_0807	VV1	neuC	UDP-N-acetylglucosamine 2-epimerase							0.729668	-0.205373	0.511524	-0.759222	0.0181195	-0.994574	0.518971	0.816754	0.723876	0.300237	0.967783	0.368675	-0.108145	-0.0504304	0.04198	0.955206	0.806146	0.977583	0.89174	0.306972	-1.04319	-1.32118	-0.451424	-0.550892	0.0890265	0.340646	0.702503	0.603801	83051.4	77053.4	78392.6	80707.2	80707.2	151992	137721	66829.5	111753	44724.5	81727.2
A0A3Q0L2L4	VV1_0808	VV1	neuB	N-acetylneuraminate synthase							-0.0477295	0.0892627	0.0404419	-0.168623	0.0512499	0.233334	0.802812	0.486501	0.828777	0.192694	0.407656	0.0243897	0.113462	0.165042	0.0915586	0.0745981	0.117646	0.00866566	0.0749284	0.165517	0.250454	-0.044023	0.102367	0.26749	0.0618622	0.849075	0.390543	0.0847722	155955	168716	153662	163730	163730	161817	150880	179484	158030	153281	169651
A0A3Q0L2L0	VV1_0809	VV1		Acetyltransf_6 domain-containing protein				down			-1.08838	-0.533005	0.518997	-0.62191	0.11642	0.505006	0.531359	0.127471	0.455756	0.0168856	0.656162	0.640034	-0.562558	-0.0340377	-0.331658	-0.262773	0.613838	0.89346	0.0770535	0.205093	-0.0071801	-1.17495	-0.734236	-0.276764	0.860985	0.127421	0.165893	0.605025	27773.9	18805.7	13789.9	10957.8	10957.8	11493.7	13061.7	12996.9	19760.4	8751.87	11878.7
A0A3Q0L2P4	VV1_0810	VV1		Aminotransferase_ DegT family							0.0324468	-0.214409	-0.018777	0.00928089	-0.120604	-0.101188	0.91266	0.150783	0.911231	0.998549	0.12688	0.589299	-0.186171	0.0143628	0.160477	0.009604	0.0122405	0.878696	0.0230215	0.908916	-0.433027	0.0424207	0.0586495	-0.0728073	0.0200097	0.893698	0.687226	0.731856	84359.5	74146.5	79077.9	88381.9	88381.9	79606.1	86278.3	63906.8	78055.3	80384.5	81293.9
A0A3Q0L2K9	VV1_0811	VV1		Capsular polysaccharide biosynthesis protein D							-0.111549	-0.082155	0.0342334	-0.0210355	-0.10359	0.00787513	0.582033	0.430876	0.81135	0.806448	0.0966822	0.963531	-0.0707014	0.0327582	0.100787	0.00700205	0.24145	0.550933	0.0786983	0.898644	-0.0413075	-0.0225108	-0.0370366	-0.0193563	0.755501	0.897849	0.726011	0.887936	215142	204853	192324	206240	206240	193259	199134	193513	196942	193893	191950
A0A3Q0L2Q7	VV1_0812	VV1		Uncharacterized protein							-0.0248487	0.102266	-0.0873693	0.209879	-0.0737413	-0.0985762	0.916384	0.422059	0.435096	0.273223	0.666644	0.306331	-0.0746901	-0.121049	-0.0984029	-0.0381411	0.305546	0.0507661	0.128198	0.534468	0.0524245	0.176199	-0.0847749	-0.0493481	0.718923	0.504451	0.658369	0.672832	35949.8	34136	35710.8	33356.3	33356.3	34779.1	35335.9	36643.6	33612.3	37978.7	31694.1
A0A3Q0L2Q2	VV1_0813	VV1	yejM	Predicted hydrolase		up			down		-0.225504	0.981021	0.113663	0.0730176	-0.977148	0.0677222	0.240279	0.000961876	0.805269	0.806448	0.0135111	0.600909	-1.41097	-0.234428	-0.639786	-0.265717	2.76864e-06	0.467693	0.0283191	0.0217568	-0.204448	-0.275073	-1.7306	-0.311657	0.170786	0.542003	0.000303666	0.298728	40095.1	15078.1	34842.8	22362.4	22362.4	28981.8	34293.2	29762.1	37699	31154.7	11359.7
Q8DDZ1	VV1_0814	VV1	kdkA	3-deoxy-D-manno-octulosonic acid kinase						up	0.0507985	0.010666	-0.245889	-0.432455	-0.189752	0.601804	0.913647	0.995538	0.189222	0.183839	0.526979	0.000625834	0.77055	0.321226	0.241448	-0.0100708	4.95872e-05	0.178431	0.166926	0.877441	0.730418	0.134659	0.297585	0.837622	0.00852609	0.637474	0.409601	0.00389996	69012.1	117729	84782.4	100228	100228	84192.6	71485.3	118603	71496.7	78491.4	87875.5
A0A3Q0L2P9	VV1_0816	VV1	opsX	Lipopolysaccharide heptosyltransferase I													NA	NA	NA	NA	NA	NA				-0.128084	NA	NA	NA	0.978219					NA	NA	NA	NA	0	0	1107.61	0	0	1013.51	21076.1	0	0	0	0
A0A3Q0L2M6	VV1_0817	VV1	kdtX	Lipopolysaccharide biosynthesis glycosyltransferase							-0.0822684	-0.412749	1.43496	2.20796	-0.280321	1.53679	0.83114	0.633392	0.408869	0.101059	0.460018	0.422062	0.264202	0.530978	0.778514	-0.186842	0.802116	0.0854718	0.0560196	0.560339	-0.0662788	1.30397	-0.936768	-0.0850116	0.845745	0.467	0.674711	0.935929	8806.62	10576.5	3982.3	6831.08	6831.08	3498.55	8318.48	7944.96	10767.1	26584.9	5624.76
A0A3Q0L2L9	VV1_0818	VV1	waaQ	ADP-heptose--lipooligosaccharide heptosyltransferase II							-0.0496997	-0.187649	-0.106568	0.151831	-0.0221388	0.0838069	0.919636	0.258688	0.773151	0.706242	0.948957	0.875492	-0.160119	-0.0557337	0.116351	-0.328591	0.366252	0.798045	0.82446	0.116372	-0.298068	0.202665	0.20078	-0.138216	0.148379	0.694234	0.484562	0.779076	19388.5	17351.8	17901	19404.5	19404.5	14254.8	18732	15235.5	16626.4	19134	19109
Q8DDY6	VV1_0819	VV1	coaD	Phosphopantetheine adenylyltransferase		down					-0.138212	-0.86096	-0.0630131	-0.313727	-0.227347	-0.45163	0.671328	0.0130636	0.81135	0.29902	0.22099	0.161969	0.130457	-0.0980712	0.161878	-0.0548477	0.178383	0.584445	0.138312	0.608801	-0.592291	-0.348785	-0.00245589	-0.443465	0.045211	0.35879	0.997892	0.222412	45401.9	49698.8	41300.3	46204.4	46204.4	39759.6	41254.2	27363.5	39535.2	31044.8	39468
A0A3Q0L2Q4	VV1_0820	VV1		Phosphoglycerol transferase							-0.164237	0.538937	0.0205238	-0.462326	-0.173928	0.228789	0.881743	0.249104	0.995111	0.387037	0.753423	0.662686	-0.884306	0.228803	-0.0175639	0.0415447	0.0208505	0.626503	0.988752	0.963027	-0.181132	-0.254046	-0.212016	0.24981	0.62233	0.694234	0.72517	0.541125	4367.16	2365.9	3681.75	3637.2	3637.2	3789.31	3897.26	3437.42	3734.5	3131.53	3224.11
Q8DDY4	VV1_0821	VV1	fpg	Formamidopyrimidine-DNA glycosylase							-0.165485	0.228035	0.110659	-0.296264	-0.380778	0.292	0.882165	0.291783	0.520951	0.353829	0.292858	0.0904495	-0.821947	0.2288	0.182498	-0.239142	0.0409969	0.223469	0.533523	0.0965862	-0.428428	-0.178123	-0.308938	-0.0578013	0.216283	0.624157	0.266959	0.690368	1682.74	951.888	1408.52	1598.46	1598.46	1193.37	1500.38	1114.89	1520.81	1344.17	1227.65
A0A3Q0L2R4	VV1_0822	VV1	VV1822	Uncharacterized protein							0.178286	1.73817	-0.819705	0.186254	1.64556	0.770179	0.978886	0.163331	0.671861	0.699663	0.079367	0.189106	-0.330225	1.019	-0.352472	0.651796	0.442617	0.123774	0.562064	0.248542	1.22966	2.02496	2.1128	2.24168	0.346543	0.109165	0.0202982	0.04067	4922.74	3915.61	5941.21	4653.4	4653.4	9334.38	5570.27	13063	3366.04	13699.1	14559.1
Q8DDY2	VV1_0823	VV1	rpmG	50S ribosomal protein L33	up						0.612821	0.535715			-0.971782		0.0349211	0.545213	NA	NA	0.391314	NA	-0.0330317	0.147033	0.428387	-0.00909197	0.752895	0.810295	0.366107	0.922819	-0.110138				0.714212	NA	NA	NA	513018	501405	453430	610193	610193	450581	784531	726867	0	0	311123
Q8DDY1	VV1_0824	VV1	rpmB	50S ribosomal protein L28							0.232413	-0.0703503	0.0715729	0.29573	-0.161795	0.174553	0.736675	0.751225	0.828777	0.17343	0.495881	0.661575	-0.277063	-0.185322	-0.337391	-0.350701	0.202582	0.129848	0.0983415	0.204941	-0.579827	0.0388347	-0.570759	-0.247721	0.0763352	0.91579	0.0198489	0.378845	304505	251298	297785	235688	235688	233524	357732	239338	312930	321468	210684
Q8DDY0	VV1_0825	VV1	radC	UPF0758 protein VV1_0825													NA	NA	NA	NA	NA	NA					NA	NA	NA	NA					NA	NA	NA	NA	1349.01	0	0	954.636	954.636	1250.59	0	0	0	0	0
A0A3Q0L2Q8	VV1_0826	VV1		Methyl-accepting chemotaxis protein							-0.0274665	-0.0140512	-0.229939	-0.193251	-0.209894	-0.160747	0.904188	0.91524	0.0806735	0.164084	0.0389152	0.151759	0.961856	0.0502922	0.0221988	-0.0236375	7.15877e-06	0.417864	0.687064	0.735153	0.975272	0.0869801	0.0422435	0.0455542	0.000125713	0.678662	0.731776	0.718518	26551.7	51717.7	32550	33054.7	33054.7	32021	26050.9	51216.5	27754.4	29479.2	28579.1
Q8DDX8	VV1_0828	VV1	coaBC	Coenzyme A biosynthesis bifunctional protein CoaBC		down					-0.322822	-0.663867	0.107821	-0.351088	-0.461632	-0.383769	0.195921	0.0103293	0.694529	0.0331412	0.0277986	0.177623	-0.101586	0.211009	0.280653	0.187683	0.179318	0.105686	0.0225108	0.0881418	-0.442632	-0.247899	-0.2888	-0.303907	0.0486677	0.368527	0.209464	0.303512	33682.9	31392.7	26587.6	32297.2	32297.2	30281.5	26929.6	19814.6	28650.8	24127.5	23453.1
Q8DDX7	VV1_0829	VV1	slmA	Nucleoid occlusion factor SlmA							-0.0527873	-0.0971081	-0.0858447	-0.185586	-0.114225	-0.143295	0.867102	0.456115	0.598077	0.156489	0.221624	0.122595	-0.183782	-0.0752089	0.041518	-0.0676477	0.0525949	0.367858	0.573293	0.267914	-0.228103	-0.17495	0.0131374	-0.125098	0.187202	0.408398	0.920734	0.402068	121338	106825	122329	125900	125900	116725	116979	99871.6	115262	102099	116317
A0A3Q0L2M0	VV1_0830	VV1	lpxL	Lipid A biosynthesis lauroyltransferase							0.215369	-0.350913	0.0465398	-0.161363	0.502533	-0.294494	0.858065	0.400841	0.890522	0.807652	0.6461	0.827156	0.802985	-0.139474	-0.453699	-0.532347	0.0212245	0.888185	0.619664	0.555134	0.236702	-0.347376	0.00229365	-0.87338	0.806028	0.613078	0.881998	0.128602	6173.03	10770.1	7403.97	5406.14	5406.14	5119.32	7166.89	8444.72	7646.71	6010.4	7658.87
Q8DDX5	VV1_0831	VV1	pyrE	Orotate phosphoribosyltransferase							-0.0620857	0.0081276	0.0471026	0.0325621	-0.021625	-0.069305	0.798607	0.947529	0.800004	0.791905	0.735045	0.623694	-0.361757	-0.302852	-0.242456	-0.241516	0.00120866	0.00395431	0.0060683	0.0182119	-0.291544	-0.317392	-0.311184	-0.357924	0.0303404	0.171881	0.0308525	0.0661426	186503	145140	175166	148068	148068	148165	178647	145960	180979	145239	145866
Q8DDX4	VV1_0832	VV1	rph	Ribonuclease PH							-0.112392	0.143193	-0.429003	-0.249343	-0.105217	0.189443	0.867234	0.900415	0.420004	0.793922	0.877998	0.534841	-0.285856	-0.307332	-0.741661	-0.712152	0.290724	0.453027	0.0897192	0.074962	-0.0302709	-0.127673	-0.417876	-0.0937068	0.75903	0.775594	0.112589	0.796513	106924	87705.1	127837	76453.2	76453.2	78033.1	98910.5	96856.7	94954.4	86912.4	71075.8
A0A3Q0L2S1	VV1_0833	VV1	yicC	Protein yicC							-0.0842326	-0.0045217	-0.00742658	-0.0783314	-0.0772581	-0.0154761	0.682841	0.947529	0.95545	0.393245	0.492371	0.869899	-0.10606	-0.0660491	-0.00603222	-0.0709208	0.187524	0.309684	0.930584	0.194297	-0.0263495	-0.136954	-0.0758638	-0.0789703	0.82262	0.458851	0.520985	0.581337	181247	168401	162124	161448	161448	154347	170968	167874	161292	146685	153030
A0A3Q0L2R3	VV1_0837	VV1	appF	ABC-type oligopeptide transport system_ ATPase component							-0.566026	0.287253	-0.911552	0.737299	0.0344346	-1.0832	0.516484	0.571033	0.155051	0.118054	0.923743	0.122138	-1.92024	-1.43444	-1.04274	-0.767808	0.0116947	0.00616244	0.0131507	0.130222	-1.06696	0.214406	-0.0967521	-0.939455	0.00620887	0.691135	0.874514	0.108427	11278.6	2979.92	15477.9	7513.04	7513.04	9090.3	7618.4	3636.44	8228.24	9546.62	7694.52
A0A3Q0L2N9	VV1_0838	VV1	dppD	ABC-type dipeptide/oligopeptide/nickel transport system_ ATPase component							0.0213582	-0.695523	0.694084	0.157946	-0.653624	-0.66076	0.965301	0.158382	0.307046	0.800204	0.0793565	0.177848	0.549218	0.0175483	0.637407	0.56776	0.016434	0.943489	0.0476118	0.145181	-0.167663	-0.518589	-0.710301	-0.787084	0.514094	0.509115	0.176977	0.17443	10300.5	15072.6	11249.2	17498.5	17498.5	16673.8	10454.1	9307.11	18199.6	12704.3	11123.5
A0A3Q0L2N2	VV1_0839	VV1		ABC-type oligopeptide transport system_ periplasmic component		up					-0.0290543	1.57358	-0.0394351	0.405884	0.115833	-0.536596	0.899723	0.000164701	0.830235	0.0145514	0.545615	0.00919433	-2.15286	-0.460572	-0.0962567	0.00770199	8.47271e-08	0.000790637	0.184813	0.946224	-0.550225	-0.0152535	0.059011	-0.489459	0.00849841	0.966024	0.82097	0.0385877	35929	8079.22	34637.7	32402.1	32402.1	34823.1	35212.7	24047.2	33703.7	33349.2	35110.9
A0A3Q0L2M8	VV1_0840	VV1	yejE	Oligopeptide transport system permease protein oppC						down	-0.334141	0.233432	-0.0413521	-0.183902	0.136805	-0.616306	0.434985	0.406589	0.836775	0.431497	0.586391	0.00220809	-0.924014	0.0444972	0.0075084	0.198703	4.97746e-05	0.822311	0.8871	0.075858	-0.356441	-0.0980525	0.185666	-0.376251	0.235025	0.647449	0.0938078	0.028848	12652.9	6668.61	9725.42	9776.17	9776.17	11161.5	10037	7839.8	9450.62	8829.65	10748.6
A0A3Q0L2M7	VV1_0842	VV1		TonB-dependent receptor Outer membrane receptor for ferrienterochelin and colicins							-0.333307	0.129849	-0.31603	-0.241908	-0.265339	-0.376893	0.0394559	0.422525	0.0209122	0.0915133	0.0174595	0.00848717	-1.11011	-0.12336	-0.180902	-0.0653927	1.84668e-06	0.0457454	0.0133403	0.320481	-0.646954	-0.0492387	-0.130211	-0.126256	0.00225641	0.793748	0.23625	0.279877	45915.3	21270.7	42333.5	37344.5	37344.5	40457.5	36443.6	23273.9	34005.5	32864.5	31070.8
A0A3Q0L2T0	VV1_0843	VV1		TonB system biopolymer transport component Chromosome segregation ATPase			down			down	-0.00768329	-0.606705	-0.915182	0.433817	-0.457878	-1.49862	0.982046	0.069252	0.00368278	0.060908	0.0368781	0.000157593	-2.69042	-1.79508	-1.12037	-0.858324	8.96514e-06	4.39769e-06	2.04298e-05	0.000315392	-3.28944	-0.446078	-0.66307	-1.44176	1.42474e-06	0.229185	0.0264005	0.00110552	13439.2	2081.98	17747.6	8163.43	8163.43	9789.44	13367.9	1367.23	9411.13	6908.11	5943.44
A0A3Q0L2S3	VV1_0844	VV1		TolR							-0.0867785	-0.269577	0.207441	0.475449	-0.00507725	0.147089	0.944318	0.194855	0.621632	0.186073	0.955548	0.654447	0.260755	-0.325666	-0.0490903	-0.0567579	0.231354	0.318687	0.905616	0.850951	0.0779571	-0.0576579	-0.261609	-0.117109	0.770065	0.910141	0.325765	0.713229	18089.5	21673.2	12811.6	12383	12383	12317.4	17033.5	17979.2	14792.8	14213.3	12339.5
A0A3Q0L2T2	VV1_0846	VV1	exbD	Biopolymer transport protein ExbD/TolR							-0.23658						0.679327	NA	NA	NA	NA	NA					NA	NA	NA	NA					NA	NA	NA	NA	1777.91	0	2111.78	0	0	0	1509.01	0	0	0	0
A0A3Q0L2S2	VV1_0847	VV1		Ferric siderophore transport system_ periplasmic binding protein TonB													NA	NA	NA	NA	NA	NA					NA	NA	NA	NA					NA	NA	NA	NA	0	1262.58	0	1521.29	1521.29	0	0	0	0	0	0
A0A3Q0L2P6	VV1_0848	VV1		TPR domain protein_ putative component of TonB system													NA	NA	NA	NA	NA	NA		0.847582			NA	9.85851e-05	NA	NA					NA	NA	NA	NA	1499.75	0	812.793	0	0	0	0	0	0	0	0
Q8DDV6	VV1_0850	VV1	gmk	Guanylate kinase							-0.591601	-1.35882	1.55521	-2.14016	-2.24255	-2.57424	0.747721	0.254208	0.671051	0.329651	0.254533	0.373469	-1.19545	1.3374	1.39017	0.214182	0.229268	0.541951	0.535075	0.709754	-1.96267	-2.35796	-2.40758	-3.91526	0.240026	0.452831	0.252731	0.0889282	119879	52345.3	29110.3	76301	76301	33769.3	79552.3	20409.4	85548.2	16687.6	16123.4
Q8DDV5	VV1_0851	VV1	rpoZ	DNA-directed RNA polymerase subunit omega							-0.179784	-0.521781	-0.0180922	0.00217132	-0.0589954	-0.253564	0.469629	0.0401794	0.935079	0.983236	0.706772	0.0722454	-0.141548	-0.0766643	-0.0902984	0.0703238	0.234232	0.53925	0.454975	0.425675	-0.483545	-0.0564008	-0.131202	-0.165148	0.0250632	0.826054	0.497892	0.381217	384596	348654	345780	324801	324801	363053	339535	242842	341471	328379	311787
A0A3Q0L2S7	VV1_0852	VV1	spoT	GTP pyrophosphokinase							-0.0917629	-0.196308	-0.0782351	-0.319601	-0.0134092	0.0327001	0.807689	0.250924	0.572022	0.00904835	0.923912	0.854546	0.0284586	0.0116745	-0.0166577	-0.167128	0.795197	0.812268	0.82446	0.0130295	-0.0760862	-0.229692	0.0481682	-0.0561924	0.622594	0.248371	0.705002	0.731856	44094	44972.5	41776.7	41297.1	41297.1	37207	41376.7	39251.1	39571.6	33747.3	40915.1
A0A3Q0L2N5	VV1_0853	VV1	trmH	tRNA (guanosine(18)-2'-O)-methyltransferase							1.7946	2.63712	1.01281	4.20284	3.64718	3.64628	0.727682	0.370759	0.0890047	0.243293	0.616006	0.184187	-0.698715	-0.0881929	0.363128	0.352938	2.40803e-05	0.584445	0.0392036	0.317987	0.143799	3.10184	2.9975	2.98641	0.887416	0.613078	0.831834	0.283786	3851.74	2373.14	2112.26	2716.82	2716.82	2697.7	13362.5	14763	4262.2	36591.6	34038.5
A0A3Q0L2U0	VV1_0854	VV1	recG	ATP-dependent DNA helicase RecG							-0.0118225	0.260797	0.117449	-0.313473	-0.118023	0.561731	0.999612	0.202572	0.740732	0.0461116	0.666644	0.0372161	0.237943	0.592176	0.469092	0.161736	0.193963	0.105107	0.208982	0.605994	0.510563	0.161254	0.23362	0.606018	0.0308249	0.389975	0.565759	0.0121167	8051.06	9494.7	7387.89	10226.6	10226.6	8264.33	7985.36	11376	8014.49	8962.27	9423.29
A0A3Q0L2S9	VV1_0857	VV1		Osmolarity sensory histidine kinase EnvZ							-0.0288932	-0.134494	-0.166014	-0.163846	-0.106097	0.140272	0.882164	0.261891	0.372031	0.373014	0.405017	0.44367	0.379898	0.133305	0.235347	0.0902618	0.000511229	0.31004	0.0583714	0.648522	0.274297	0.135472	0.295263	0.396547	0.0398103	0.586592	0.063067	0.0341488	5084.49	6616.19	5030.67	5922.05	5922.05	5355.47	4983.68	6027.28	4483.85	4925.29	5502.17
A0A3Q0L2U1	VV1_0858	VV1		Two-component system response regulator OmpR							0.0449584	0.201947	-0.0633747	-0.243131	-0.0542394	0.275765	0.831723	0.0888111	0.562243	0.107529	0.615108	0.0322071	0.602784	0.397502	0.322516	0.165321	2.7704e-05	0.00365671	0.00624898	0.0267433	0.759772	0.217746	0.331651	0.504461	0.000251821	0.229185	0.00917764	0.00669464	42097.8	63931.6	45616.6	57044	57044	51155.2	43430.4	73537.3	43656.1	50768.4	54939.2
Q8DDU7	VV1_0859	VV1	greB	Transcription elongation factor GreB							0.0818762	0.225243	0.00780866	0.265209	0.166022	-0.384452	0.882164	0.232161	0.978721	0.338702	0.705193	0.0983291	-0.373516	-0.170302	-0.244824	-0.00819629	0.000979693	0.0528689	0.0101375	0.913022	-0.230149	0.0870985	-0.0866108	-0.400457	0.327807	0.85707	0.721309	0.0976942	15493.9	11959.7	16234.9	13700.9	13700.9	16142.9	16398.6	13980.6	16323	17338.8	15371.9
A0A3Q0L2Q5	VV1_0860	VV1	yhgF	TRANSCRIPTION ACCESSORY PROTEIN (S1 RNA binding domain)							0.130393	0.0887817	0.0574131	-0.0888353	-0.0670112	-0.311149	0.676323	0.624481	0.822268	0.393245	0.530431	0.050497	-0.481862	-0.292843	-0.179091	-0.191094	0.00744542	0.00116778	0.0264851	0.0146163	-0.523472	-0.439092	-0.303516	-0.559656	0.00803592	0.128982	0.0985535	0.0310573	53087	38013.1	53743	47469	47469	47075.7	58108.6	40425.9	55924.8	41250.1	45314.5
Q8DDU4	VV1_0862	VV1	bioH	Pimeloyl-[acyl-carrier protein] methyl ester esterase													NA	NA	NA	NA	NA	NA					NA	NA	NA	NA					NA	NA	NA	NA	0	0	0	0	0	0	0	0	0	15628.3	0
Q8DDU2	VV1_0864	VV1	nfuA	Fe/S biogenesis protein NfuA							-0.0605384	-0.414359	0.139866	-0.073261	-0.0131541	-0.059214	0.864892	0.107947	0.599214	0.532901	0.986402	0.659553	-0.304114	-0.173638	-0.148176	-0.251165	0.00916468	0.0748114	0.31894	0.0143022	-0.657934	-0.386765	-0.301196	-0.450245	0.0437668	0.216013	0.113983	0.0794797	258889	209685	212616	191863	191863	178644	248251	157338	234261	179173	190122
A0A3Q0L2U6	VV1_0865	VV1	nudE	ADP compounds hydrolase NudE							-0.142837	-0.0508927	-0.131237	-0.158668	-0.224909	-0.0415581	0.46328	0.730247	0.281681	0.265345	0.0422758	0.638629	-0.076303	-0.0349549	-0.00513171	-0.0583331	0.284143	0.491015	0.931656	0.250809	0.0156412	-0.0623864	-0.0988037	0.0313454	0.94296	0.75878	0.362888	0.796513	71479.1	67796.8	66636.2	66399.6	66399.6	63995.6	64741.2	65446.9	60842.1	58267.2	56814.8
A0A3Q0L2U4	VV1_0866	VV1	cysQ	3'(2')_5'-bisphosphate nucleotidase CysQ	up						0.74615	0.151895	0.124371	0.212941	0.267449	0.354399	0.0164131	0.511049	0.789838	0.0960127	0.0947263	0.0322522	0.805272	-0.302005	-0.322678	-0.384184	0.000263419	0.288076	0.250746	0.193102	0.211017	-0.213435	-0.1796	-0.154157	0.315899	0.592413	0.566193	0.640837	51665	90283.3	73536	58798.2	58798.2	56344.2	86658.2	100307	80156.6	69133.6	70774.1
A0A3Q0L2T7	VV1_0867	VV1	gspN	General secretion pathway protein N							1.30673						0.429323	NA	NA	NA	NA	NA					NA	NA	NA	NA	-0.57108				0.599943	NA	NA	NA	2881.09	0	0	3294.34	3294.34	0	7127.27	4797.46	4115.03	0	0
A0A3Q0L2V0	VV1_0868	VV1	gspM	Type II secretion system protein M							-0.1658	0.114376	0.472171	0.0543115	-0.00634939	-0.968382	0.83442	0.583593	0.473743	0.875803	0.929998	0.090759	-1.0778	-0.0330571	0.460646	0.39216	0.00269368	0.985863	0.246542	0.45965	-0.797623	-0.450917	-0.0178749	-1.04839	0.114174	0.431934	0.994298	0.0258652	19997.8	9473.98	13327.2	18340.4	18340.4	17490.1	17826.7	10255.6	18487.5	13525	18259.8
A0A3Q0L2T9	VV1_0869	VV1	gspL	Type II secretion system protein L							0.0548259	0.308668	-0.00518123	0.0801722	0.042104	0.223554	0.806701	0.0172496	0.980077	0.612808	0.615108	0.0908601	-0.291832	-0.214024	-0.097984	-0.351464	0.000740644	0.0140611	0.199949	0.00816402	-0.0379907	-0.128671	-0.0506987	-0.122729	0.770748	0.504451	0.593532	0.2617	25589.7	20903.3	25614.6	23932.7	23932.7	20076.4	26580.9	25890.1	25522.8	23345	24641.4
A0A3Q0L2U5	VV1_0873	VV1	gspH	General secretion pathway protein H													NA	NA	NA	NA	NA	NA					NA	NA	NA	NA					NA	NA	NA	NA	0	2864.12	0	0	0	0	0	0	0	0	2647.59
A0A3Q0L2Q1	VV1_0874	VV1	gspG	General secretion pathway protein G					up		-0.238035	-0.119691	0.538069	-0.134483	0.711954	0.0751673	0.83442	0.696751	0.396547	0.531037	0.0389152	0.958703	-0.322436	0.201955	-0.458243	0.137568	0.436645	0.331832	0.147015	0.655335	-0.204092	-0.470597	-0.284357	-0.325333	0.486865	0.492436	0.603409	0.536419	42086.8	33657.6	31099	22636.1	22636.1	34210.4	35685.4	30978	45156.5	32587.9	37078.4
A0A3Q0L2V6	VV1_0875	VV1	gspF	General secretion pathway protein F							-0.334314	0.188754	-0.155195	-0.139012	-0.0199061	0.225299	0.535919	0.251384	0.509832	0.368384	0.951981	0.359027	0.0350998	-0.121579	-0.15049	-0.270966	0.752895	0.208435	0.341608	0.105303	0.558168	-0.105396	-0.015201	0.109528	0.0541452	0.775594	0.975696	0.655347	10724.3	10988.4	11542.3	10399	10399	9565.85	8506.06	12524.3	10365.1	9634.89	10256.5
A0A3Q0L2V2	VV1_0876	VV1	gspE	Type II secretion system protein E					up		-0.0435907	0.185268	-0.041144	-0.0871374	1.82789	-0.128873	0.881743	0.479245	0.835835	0.540688	0.00359661	0.201488	-0.6919	-0.0519013	-1.40875	-0.172751	0.0258199	0.598577	5.87848e-05	0.0845546	-0.463042	-0.0978947	0.460279	-0.260481	0.00425631	0.686057	0.309724	0.128463	9391.47	5813.68	9694.28	3651.22	3651.22	8600.27	9111.95	6610.31	9421.71	8803.61	12962.5
A0A3Q0L2U8	VV1_0877	VV1	gspD	General secretion pathway protein D							-0.237462	0.305145	-0.149038	-0.126164	0.111669	-0.118846	0.61404	0.159692	0.53928	0.575449	0.346447	0.349253	-0.663831	-0.223497	-0.0338213	0.146055	0.00358797	0.19958	0.853259	0.274784	-0.121224	-0.200623	0.226885	0.176246	0.774756	0.486991	0.133146	0.29204	41259.8	26043.2	35065.3	34252.8	34252.8	38801.1	34998.1	32177.5	31623.7	27518.1	37009.4
A0A3Q0L2V8	VV1_0878	VV1	gspC	General secretion pathway protein C							1.66698	1.23057	0.924106	-0.847099	1.80669	2.18031	0.20357	0.88651	0.726913	0.392397	0.326215	0.134123	0.660408	0.439531	-0.786945	-0.165084	0.0545856	0.596829	0.643573	0.842622	0.224001	-1.33167	0.0956377	1.09112	0.796768	0.542003	0.951854	0.254185	6803.25	10752.7	5217.98	3024.18	3024.18	4653.79	21603.7	25232.4	9901.16	3933.8	10579.8
A0A3Q0L2U7	VV1_0879	VV1	hslR	Heat shock protein 15							-0.438599	0.580251	0.448245	-0.108855	0.103102	0.418391	0.677957	0.181625	0.435096	0.868278	0.716045	0.461201	-1.05716	0.390554	0.149931	-0.0967586	0.0146387	0.346916	0.387802	0.733285	-0.0383086	-0.166546	-0.195212	-0.126612	0.971969	0.821753	0.72517	0.806522	10898.7	5237.66	5787.9	6421.76	6421.76	5412.44	8041.59	7830.87	7896.89	7035.91	6897.49
Q8DDS7	VV1_0880	VV1	hslO	33 kDa chaperonin							-0.0705114	0.0637627	-0.0251745	0.0493994	-0.0609729	-0.0686406	0.723677	0.583309	0.867742	0.701476	0.300693	0.566744	-0.312268	-0.232016	-0.175522	-0.162142	0.00250181	0.00580532	0.00460457	0.0245695	-0.177994	-0.157443	-0.21132	-0.205608	0.129587	0.48557	0.12846	0.231283	265399	213746	247919	219520	219520	221565	252740	223405	243631	218443	210435
Q8DDS6	VV1_0881	VV1	pckA	Phosphoenolpyruvate carboxykinase (ATP)						down	-0.173603	-0.107453	-0.376683	-0.145362	-0.292009	-0.990381	0.567909	0.422831	0.101617	0.375264	0.0504763	0.00245776	1.31759	-0.121332	-0.326069	0.31101	4.01753e-06	0.403157	0.0201824	0.0760021	1.38374	0.109989	-0.241395	-0.302687	6.78498e-05	0.581456	0.172976	0.126065	95112.5	237067	100439	80120.9	80120.9	124602	84329.2	220052	77358.7	83487.1	65439.8
A0A3Q0L2Q9	VV1_0882	VV1		AsmA domain-containing protein							0.538572	-0.404651	0.589649	-0.140371	0.578719	0.269301	0.513625	0.269848	0.562243	0.509651	0.651987	0.50825	0.902233	0.0723071	-0.383527	0.164584	0.00960881	0.732949	0.664907	0.636457	-0.0409906	-0.657713	-0.394457	-0.155764	0.960681	0.482146	0.581994	0.853655	3602.61	6733.13	3207.6	2458.82	2458.82	3595.21	5232.92	5086.33	4827.05	3059.78	3672.3
A0A3Q0L2V4	VV1_0883	VV1	yiiD	Galactoside O-acetyltransferase							-0.889524	0.194995	-0.214404	-0.0410899	-0.226416	-0.00279433	0.35616	0.263006	0.157997	0.731259	0.0526041	0.977519	0.172281	-0.0145309	0.0255293	-0.0664851	0.0754663	0.878937	0.734502	0.410278	1.2568	0.158783	0.0135176	0.145125	0.0359526	0.36042	0.935511	0.281552	28654.9	32289.5	29716.6	30247.1	30247.1	28378.2	15467.7	36962.4	25612.8	28592.7	25853.9
Q8DDS3	VV1_0884	VV1	dtd	D-aminoacyl-tRNA deacylase							0.0146355	-0.170375	-0.0289944	-0.280707	0.0777326	-0.00329971	0.979634	0.666736	0.869791	0.342422	0.690784	0.966298	-0.21484	-0.390333	-0.340098	-0.282813	0.310491	0.0649824	0.11819	0.143929	-0.39985	-0.642045	-0.233371	-0.257118	0.239186	0.0524568	0.158478	0.342237	35556.1	30636.6	44093	34832.9	34832.9	36243.9	35918.7	27224.1	43215.7	27692.8	36761.2
A0A3Q0L2W0	VV1_0886	VV1		Uncharacterized protein							0.887954	0.399732	-0.736217		0.00310155		0.195921	0.81947	0.241286	NA	0.961627	NA	0.36671	-1.09339	-0.79493	-0.502606	0.15624	0.0248498	0.0768916	0.0314461	-0.121512		-0.0556115		0.71194	NA	0.947282	NA	17928.6	23117.3	28235.6	16274.2	16274.2	19929.5	33177.8	30497.8	16950.1	0	16309.2
A0A3Q0L2W5	VV1_0888	VV1	typA	GTP-binding protein TypA/BipA							-0.0385644	-0.00923384	0.0940759	0.0700225	0.0471282	-0.0219962	0.840761	0.937916	0.588255	0.476955	0.536952	0.834281	-0.411566	-0.135226	-0.132793	-0.11073	0.00033264	0.0878464	0.100179	0.155415	-0.382235	-0.15928	-0.17974	-0.226802	0.0130341	0.428057	0.151137	0.13447	516126	388027	454681	414698	414698	421089	502512	385551	485318	434588	428469
A0A3Q0L2V5	VV1_0889	VV1	glnA	Glutamine synthetase							-0.0744038	-0.118338	0.00348844	0.253831	0.0679324	-0.388622	0.724702	0.275481	0.984513	0.0434848	0.470175	0.0122056	-0.235761	-0.0381643	-0.0545536	0.228166	0.0086082	0.540681	0.45544	0.0158689	-0.279695	0.212178	0.00989041	-0.163944	0.0346824	0.245869	0.947282	0.184858	1.11187e+06	944241	1.05382e+06	1.01472e+06	1.01472e+06	1.23439e+06	1.05598e+06	869881	1.05637e+06	1.22374e+06	1.06364e+06
A0A3Q0L2S0	VV1_0891	VV1	glnL	Nitrogen regulation protein NR(II)	down						-1.49673	-0.86237			-0.421248	3.5008	0.00094691	0.503991	NA	NA	0.429653	0.551422	-0.529351	-0.961979	0.493064	0.247695	0.263004	0.304708	0.286965	0.861542	0.105011				0.982955	NA	NA	NA	4763.21	3300.27	2650.29	3730.11	3730.11	3146.72	1687.87	1815.31	0	0	2785.56
A0A3Q0L2R7	VV1_0892	VV1	glnG	DNA-binding transcriptional regulator NtrC		up		up			0.18385	1.56166	1.02771	1.33704	0.253355	0.728917	0.815915	0.0025716	0.167237	0.0121407	0.382934	0.121289	-0.778193	0.0766639	0.320887	0.167554	0.000102816	0.882509	0.300089	0.567498	0.599621	0.385994	-0.453469	-0.131239	0.118498	0.504859	0.507852	0.955689	2164.11	1261.88	1655.63	2068.05	2068.05	1859.53	2458.23	3725.01	3375.48	4410.94	2465.06
A0A3Q0L2W3	VV1_0893	VV1	bvgR	GGDEF family protein							-0.233345	-0.120526	2.10704	-1.42844	-0.408049	-0.922474	0.676323	0.98465	0.0638911	0.141687	0.638886	0.535827	1.69429	1.12265	1.23176	1.14349	0.00214633	0.142965	0.138723	0.289609	1.80711	-2.41283	-1.28333	-1.88602	0.000753132	0.102655	0.19449	0.0796849	6106.4	19761.4	5678.42	13335.9	13335.9	12544.5	5194.47	18177.6	24463	4593.82	10050.5
A0A3Q0L2R5	VV1_0894	VV1	hemN	Coproporphyrinogen-III oxidase							0.04405	-0.0678898	0.0948249	0.165908	0.145764	-0.0735492	0.871191	0.764898	0.598077	0.228936	0.368115	0.605138	-0.416619	-0.148549	-0.336716	-0.131501	0.0214962	0.13646	0.00252647	0.0984019	-0.528559	-0.077466	-0.285778	-0.299875	0.0029615	0.708157	0.122785	0.119091	43282.3	32426.1	41592.5	32934.6	32934.6	37969	44624.2	30935.6	44418.1	42095.9	36436.1
Q8DDR1	VV1_0896	VV1	yihI	Der GTPase-activating protein YihI							-0.0965248	0.218591	0.100721	0.196704	0.316022	0.142684	0.676323	0.129846	0.683814	0.291064	0.312247	0.466476	-0.424432	-0.106324	-0.0607651	-0.0675212	0.00120232	0.321585	0.573693	0.600524	-0.109316	-0.0103408	0.154536	-0.0255577	0.382561	0.972501	0.688721	0.921206	7718.71	5751.46	6796.7	6516.37	6516.37	6485.93	7219.18	6692.37	7288.16	7236.11	8112.19
A0A3Q0L2X0	VV1_0899	VV1	cc4	Cytochrome c4							-0.16379	0.114183	0.179989	0.226169	0.000287813	-0.0152342	0.498047	0.312705	0.446635	0.0746042	0.996997	0.889855	-0.702201	-0.211484	-0.191436	-0.111437	4.59295e-05	0.0119439	0.0234366	0.142631	-0.424227	-0.165304	-0.371137	-0.30666	0.00906904	0.55158	0.0547564	0.146573	240750	147973	195678	171361	171361	181132	214912	160160	221678	197679	171396
Q8DDQ8	VV1_0900	VV1	engB	Probable GTP-binding protein EngB							-0.15361	0.0295231	0.0120785	-0.274922	-0.0193706	0.068634	0.548896	0.879839	0.968695	0.0726112	0.869291	0.717854	-0.215352	0.0878716	0.0526518	-0.00773409	0.0364754	0.24727	0.543501	0.926025	-0.0322191	-0.199129	0.0212027	0.0488215	0.830345	0.393563	0.882735	0.815708	38859.3	33470.9	34530.9	35814.4	35814.4	34346.3	34934.4	34162.9	34821.2	30331.9	35336.8
A0A3Q0L2T3	VV1_0901	VV1	polA	DNA polymerase I							-0.0842309	-0.0778771	-0.0787574	-0.0418769	-0.0636911	0.0180682	0.64102	0.400978	0.61952	0.641645	0.353978	0.875315	0.0871163	0.0593655	0.0355179	0.0279946	0.135549	0.274732	0.541421	0.655335	0.09347	0.0962461	0.0505843	0.12482	0.382931	0.616407	0.687226	0.396289	122778	130420	114931	117796	117796	117183	115815	123567	108825	116333	112709
A0A3Q0L2S8	VV1_0902	VV1	hemB	Delta-aminolevulinic acid dehydratase							-0.118582	-0.020868	-0.0802316	-0.026644	-0.034668	-0.0989677	0.495665	0.840519	0.537821	0.806448	0.545615	0.236953	-0.0539704	-0.102985	-0.0511307	-0.0614701	0.233955	0.109344	0.325927	0.216459	0.0437441	-0.0493978	-0.00556711	-0.0802062	0.740362	0.797715	0.975696	0.536554	209231	201548	202580	195527	195527	194130	192721	198654	191622	185172	190884
A0A3Q0L2S6	VV1_0903	VV1	tatD	Deoxyribonuclease													NA	NA	NA	NA	NA	NA					NA	NA	NA	NA					NA	NA	NA	NA	0	11293.5	0	0	0	0	0	0	0	0	6892.75
Q8DDQ3	VV1_0905	VV1	tatB	Sec-independent protein translocase protein TatB							-0.168381	-0.561571	-0.214836	-0.105961	-0.19002	-0.0769424	0.781243	0.0277458	0.773151	0.679116	0.598884	0.620056	0.481059	0.234667	0.113275	0.284073	0.0128036	0.428185	0.694622	0.310997	0.0878685	0.343543	0.138092	0.421967	0.712505	0.359707	0.884048	0.166215	20316.4	28357	21082.3	22804.3	22804.3	25670.4	18078.4	19213.7	18165.4	23049.6	19990.1
Q8DDQ2	VV1_0906	VV1	tatA	Sec-independent protein translocase protein TatA							-0.081631	0.132642	1.04166	0.0420066	-0.226342	0.41913	0.909581	0.764237	0.215986	0.957657	0.0920209	0.124278	-0.593191	0.609201	-0.0426687	-0.0301768	0.11929	0.237641	0.871518	0.901725	-0.378918	-0.390452	-1.31067	-0.652706	0.613907	0.691135	0.0532882	0.381217	143866	95365.2	98018.3	95161.8	95161.8	95989.4	135952	104549	201780	153936	81344.3
Q8DDQ1	VV1_0907	VV1	ubiB	Probable protein kinase UbiB							0.134111	-0.148083	0.0627914	-0.108086	-0.14614	-0.267129	0.600215	0.348771	0.726969	0.598787	0.0804372	0.0330674	-0.211262	-0.185697	-0.0840255	-0.161063	0.0153689	0.122484	0.276662	0.062296	-0.493455	-0.356575	-0.292957	-0.490983	0.018286	0.265099	0.0399052	0.0185887	17499.2	15115.5	17608.3	16612	16612	15748.2	19203.9	13640.9	18391.6	14364.1	15011.7
A0A3Q0L2X2	VV1_0908	VV1	yigP	Uncharacterized protein conserved in bacteria							0.0203625	-0.110826	-0.135212	-0.100972	-0.063268	-0.0246605	0.912966	0.470106	0.736686	0.556381	0.538688	0.893077	-0.149552	0.0964875	-0.0144075	0.00154992	0.100063	0.511525	0.921166	0.991841	-0.28074	0.130728	0.0575368	0.112102	0.0464124	0.752444	0.765153	0.709442	33276.1	29999.4	32827.5	32501.3	32501.3	32862.8	33749.1	27781.2	29890.7	32725.7	31106.8
Q8DDP9	VV1_0909	VV1	ubiE	Ubiquinone/menaquinone biosynthesis C-methyltransferase UbiE							0.0777069	-0.100675	0.083197	0.0705653	0.0391177	-0.201584	0.758988	0.471362	0.598077	0.421252	0.630775	0.0910672	-1.0128	-0.159132	-0.155807	-0.0268845	3.30224e-06	0.0200605	0.0330637	0.719363	-1.19118	-0.171763	-0.199886	-0.311666	0.000124703	0.37188	0.11217	0.0550906	135092	66949.2	134292	120544	120544	131812	142567	62436.5	142264	126296	123857
A0A3Q0L2T5	VV1_0912	VV1		HDOD domain-containing protein				down			0.701052	0.000892129	-0.168073	-0.792945	-0.458077	-0.333764	0.119747	0.966566	0.268109	0.0145514	0.00177312	0.250848	2.46058	0.502245	0.363803	0.0655915	2.23367e-08	0.00631557	0.00496809	0.837382	1.76042	-0.122627	0.0737989	-0.100099	0.000258634	0.606014	0.488232	0.529923	16885.2	92942.7	17842.7	22960.2	22960.2	18672.6	27450.2	93000.2	15880.5	14586.5	16714
A0A3Q0L2Y2	VV1_0933	VV1	fre	NAD(P)H-flavin reductase						down	-0.0235825	-0.364352	0.0653724	0.186434	-0.0879348	-0.630734	0.943026	0.136302	0.743897	0.375123	0.775877	0.0350958	-0.207691	-0.436497	-0.221808	0.0234632	0.172861	0.0553169	0.311905	0.951252	-0.54846	-0.315435	-0.375115	-0.672644	0.0158628	0.121754	0.00684614	0.00396018	38409.3	33259.4	32038.7	27472.8	27472.8	32564	37786.5	25836.5	33523.8	26940	25848.3
Q8DDP0	VV1_0935	VV1	ubiD	3-octaprenyl-4-hydroxybenzoate carboxy-lyase							0.0147273	0.253929	0.087812	0.440347	0.280364	0.861609	0.989024	0.169671	0.67232	0.162026	0.320355	0.177623	-0.100606	-0.286637	-0.167946	-0.164112	0.165927	0.0784811	0.185663	0.177824	0.138596	0.0658984	0.0246058	0.609685	0.498388	0.915757	0.999727	0.322151	26620.1	24827	19577.9	17426.5	17426.5	17472.9	26893.3	29605	20806.6	21779	21164.5
A0A3Q0L2X8	VV1_0937	VV1	rho	Transcription termination factor Rho							-0.0379366	0.0119448	-0.00400686	0.0948329	-0.0112412	0.0854927	0.855005	0.970641	0.959577	0.52819	0.866382	0.726654	-0.103138	-0.142338	-0.0664369	-0.15296	0.129839	0.0240398	0.207154	0.025016	-0.0532565	-0.0434981	-0.0736713	-0.0634603	0.691969	0.877114	0.683508	0.775539	449230	418236	419201	400335	400335	377031	437571	421713	418039	405623	397227
A0A3Q0L2V1	VV1_0938	VV1	trxA	Thioredoxin							0.058282	0.0164238	0.0661253	0.057373	0.156848	-0.0492846	0.815308	0.936118	0.570992	0.546676	0.0592293	0.546751	-0.10966	-0.124922	-0.194546	-0.0411975	0.249444	0.0900012	0.0251503	0.497795	-0.151518	-0.133675	-0.103823	-0.156607	0.233206	0.382644	0.205629	0.161057	285218	264342	284990	249038	249038	276967	296976	267368	298356	271954	277639
Q8DDN6	VV1_0939	VV1	rhlB	ATP-dependent RNA helicase RhlB							-0.0434367	-0.0601501	-0.0836446	-0.121187	-0.0467743	0.110934	0.803259	0.513256	0.489302	0.213824	0.54934	0.253491	-0.0721611	0.166017	0.1362	0.046184	0.15332	0.00667416	0.0283191	0.459025	-0.0888745	0.128475	0.17307	0.240762	0.402938	0.469561	0.126046	0.0809188	206469	196395	196861	216351	216351	203265	200345	188375	185772	203074	209449
Q8DDN5	VV1_0940	VV1	gppA	Guanosine-5'-triphosphate_3'-diphosphate pyrophosphatase							-0.111776	-0.0495335	-0.11072	-0.287515	-0.141245	0.179679	0.700129	0.737144	0.510497	0.0964721	0.388944	0.275944	0.027491	0.221974	0.140155	0.0239883	0.747069	0.0436279	0.30685	0.845179	0.0897335	0.0451783	0.10963	0.314386	0.614928	0.869381	0.463194	0.0918458	36924.3	37634.6	37093.4	40877.8	40877.8	37715.3	34171.5	36364.4	34353.1	35445.9	37065.4
A0A3Q0L2U2	VV1_0942	VV1		Aminopeptidase N		up					0.121244	1.17702	0.0207017	0.604724	0.641657	0.424319	0.908626	0.0067912	0.964265	0.388315	0.666817	0.654447	-0.302793	1.0344	0.373951	1.44648	0.333644	0.401823	0.962866	0.0664101	0.752985	1.61842	0.994907	1.8501	0.0584046	0.0524568	0.626248	0.0325779	13343.4	10817.3	12614.2	16346.8	16346.8	34379.2	14513.3	24458.8	12796.5	39290.4	25502.9
A0A3Q0L2Y4	VV1_0949	VV1	uvrD	DNA helicase							-0.0531821	-0.0182313	0.00745344	-0.206596	-0.175172	-0.195502	0.860386	0.926767	0.983554	0.0839566	0.0703737	0.130276	-0.109696	-0.131484	-0.162201	-0.143227	0.304228	0.0594097	0.0453888	0.0397195	-0.0747448	-0.345533	-0.344826	-0.346183	0.779752	0.289108	0.101807	0.160202	78822.1	73051	76886.2	68710.2	68710.2	69619.8	75969.4	72133.7	77284.5	60824.2	60854
A0A3Q0L2U9	VV1_0955	VV1		Uncharacterized protein							0.071641	-0.2054	-0.0382879	0.31292	0.331366	-0.324275	0.788061	0.302073	0.842887	0.0284855	0.00440185	0.025268	-0.57907	-0.324483	-0.317012	-0.0135121	2.74234e-05	0.00678033	0.00698803	0.902578	-0.856111	0.026724	0.0526428	-0.299499	0.00347846	0.888494	0.702503	0.115721	84600	56630.8	83129.9	66730.9	66730.9	82355	88907.1	49115.8	80952.7	82466.2	83961.2
A0A3Q0L2Z4	VV1_0958	VV1	pepP	Xaa-Pro aminopeptidase							0.643265	0.0583716	-0.301993	-0.107173	-0.278724	-0.220869	0.567909	0.577501	0.68113	0.287873	0.452682	0.620636	0.153359	-0.0884398	0.131184	0.0302734	0.0625812	0.97655	0.733621	0.909157	-0.431534	0.10638	0.154452	0.111397	0.477198	0.736369	0.579231	0.660729	89559.1	99603.7	147625	161678	161678	150755	139879	103716	119743	128906	133274
A0A3Q0L2Z8	VV1_0959	VV1	thiH	Thiazole biosynthesis protein ThiH		up		up			0.958398	4.07278	-0.1708	2.8502	1.47881	1.34379	0.618509	0.0443507	0.689995	0.0410991	0.349016	0.88342	-2.8145	-2.12849	-1.08298	-0.762212	2.97752e-05	0.000144185	0.00347387	0.0289998	0.299875	0.892508	0.566635	0.75238	0.785986	0.71355	0.975696	0.628748	12408.7	1763.91	12704.8	5997.32	5997.32	7490.62	24111.9	29682.7	11286.3	20951.9	16715.7
Q8DDL8	VV1_0960	VV1	thiG	Thiazole synthase						down	0.05589	-0.256605	0.113293	0.14686	-0.0735995	-0.688798	0.882165	0.239693	0.507254	0.31154	0.577301	0.0355759	0.0846195	-0.195314	-0.225002	0.24515	0.265142	0.012942	0.032137	0.267638	-0.227876	-0.161747	-0.411894	-0.556942	0.305324	0.48714	0.0269345	0.0127468	137372	145670	123508	105673	105673	146384	142798	121934	133598	119429	100417
A0A3Q0L2W1	VV1_0962	VV1	thiF	Sulfur carrier protein adenylyltransferase ThiF						down	-0.0418869		-0.1009	0.391777	-0.110078	-0.767385	0.85893	NA	0.572022	0.0195391	0.251886	0.00113419		-0.786365	-0.601611	-0.2075	NA	3.3689e-05	0.000338758	0.0358615		-0.293688	-0.610789	-0.873984	NA	0.265099	0.00372454	0.00354974	19545.8	0	17674.1	11647.5	11647.5	15306.4	18986.5	0	16480.2	13444.8	10791.9
A0A3Q0L2W2	VV1_0963	VV1	thiE	Thiamine-phosphate synthase							-0.127468	-0.128124	-0.121757	-0.0184467	-0.126518	-0.389542	0.518113	0.314279	0.365311	0.85909	0.193722	0.0243897	-0.644389	-0.414524	-0.29561	-0.285691	2.05296e-05	0.000474275	0.00563556	0.00331675	-0.645045	-0.311213	-0.300371	-0.553475	0.00160861	0.127933	0.0269345	0.0148426	138106	88355.2	127070	103528	103528	104242	126427	80846.8	116786	94125.5	94835.6
Q8DDL4	VV1_0964	VV1	thiC	Phosphomethylpyrimidine synthase						down	-0.0727953	-0.0621175	-0.0475661	0.272879	-0.00576198	-0.620379	0.781761	0.561379	0.753274	0.0348017	0.92639	0.00181426	-1.49822	-0.492063	-0.295983	-0.129455	4.85091e-07	9.92022e-05	0.00117099	0.0463046	-1.48754	-0.171618	-0.254178	-0.702267	1.62833e-05	0.415415	0.0567725	0.00606288	628782	222582	576777	469795	469795	527276	597842	213202	558070	495481	467922
A0A3Q0L309	VV1_0966	VV1	cumA	Multicopper oxidase							-0.891258	-0.000947266	-0.356282	-0.474607	-0.330943	-0.283003	0.139801	0.924506	0.199035	0.00179927	0.0671203	0.12466	1.68399	0.206112	0.0849138	0.176886	5.54801e-06	0.0121637	0.558049	0.0289067	2.5743	0.0877871	0.110253	0.250165	0.000203071	0.733959	0.587715	0.363464	6849.3	22007.9	14725.2	15617.9	15617.9	16646	3692.76	21993.4	11503	12224.6	12416.5
A0A3Q0L307	VV1_0978	VV1	hemG	Protoporphyrinogen IX oxidase_ oxygen-independent_ HemG							-0.0554597	0.203885	0.00739963	-0.354962	-0.000297517	-0.126478	0.902731	0.391459	0.990961	0.306369	0.97909	0.654447	-0.633684	0.276799	0.0324682	-0.057024	0.00900213	0.332375	0.962358	0.927006	-0.37434	-0.0855621	0.0247711	-0.190901	0.142325	0.909236	0.943564	0.736606	4808.46	3099.19	4355.97	4455.12	4455.12	4187.16	4627.12	3569.63	4378.37	4126.26	4454.2
Q8DDK6	VV1_0981	VV1	fadB	Fatty acid oxidation complex subunit alpha							0.550178	-0.112652	-0.431003	0.912529	-0.729734	1.38288	0.581224	0.262243	0.365311	0.16749	0.203117	0.155217	3.00077	0.456087	0.907945	-0.622431	1.02081e-08	0.444852	0.00557873	0.145181	2.33794	1.79962	0.609214	1.19145	0.000310383	0.0320699	0.8323	0.169217	12654.2	101287	10092.6	18937.4	18937.4	6555.89	18529.1	93679.3	7486.12	26061.3	11419.5
Q8DDK5	VV1_0982	VV1	fadA	3-ketoacyl-CoA thiolase						down	0.0960571	-0.109759	-0.491586	-0.176118	-0.341467	-0.696942	0.637054	0.306291	0.00256174	0.32104	0.00251304	0.00346076	2.438	-0.398986	-0.435385	-0.283223	1.68668e-08	0.000591431	0.000422623	0.00585503	2.23219	-0.0835188	-0.285267	-0.488579	9.75846e-07	0.708296	0.0174857	0.0210676	13226.4	71672.6	12405.9	9174.12	9174.12	10194.6	14137	66422	8823.61	8327.31	7240.57
A0A3Q0L306	VV1_0983	VV1	yhdH	Alcohol dehydrogenase							0.159438	0.0334665	-0.432432	-0.439442	-0.29778	-0.120173	0.266996	0.831061	0.00784572	0.0124309	0.00394196	0.239632	0.721517	0.135231	0.00285895	-0.0227782	5.84274e-06	0.0563032	0.968032	0.776142	0.595546	0.128221	0.137511	0.289481	0.00161346	0.50672	0.182736	0.0484642	166146	273961	196368	196758	196758	193292	185561	280390	145511	159036	160063
A0A3Q0L2W6	VV1_0984	VV1	VP27	Transcriptional regulator													NA	NA	NA	NA	NA	NA					NA	NA	NA	NA					NA	NA	NA	NA	0	0	0	0	0	0	0	0	0	0	0
Q8DDK1	VV1_0986	VV1	tusA	Sulfur carrier protein TusA							0.240225	0.262915	0.0918143	-0.0355528	0.184296	-0.355856	0.724258	0.179312	0.896204	0.928207	0.0225921	0.186534	-0.550447	-0.0104903	-0.298105	-0.0381357	0.000397943	0.885586	0.00280782	0.79616	-0.527756	-0.137857	-0.205623	-0.485805	0.0991716	0.799964	0.553248	0.158597	16489.1	11258.9	16850.5	13704.9	13704.9	16410.9	19476.6	13509.6	17957.8	16321.2	15572.3
Q8DDJ8	VV1_0989	VV1	glyQ	Glycine--tRNA ligase alpha subunit							-0.0137005	0.0698793	0.0542693	-0.16506	0.083978	0.225586	0.990234	0.782038	0.980832	0.591078	0.408367	0.340512	-0.207717	-0.362176	-0.500022	-0.516899	0.486824	0.409849	0.21843	0.215961	-0.124137	-0.581505	-0.470313	-0.345583	0.68239	0.454846	0.404331	0.605025	204957	177473	227421	160809	160809	158938	203020	186281	236139	157804	170447
Q8DDJ7	VV1_0990	VV1	glyS	Glycine--tRNA ligase beta subunit							-0.0533338	-0.104494	-0.0503099	-0.154437	0.00746636	-0.224001	0.881743	0.575481	0.760202	0.260575	0.927705	0.0436318	-0.248542	-0.0796347	-0.0495758	-0.0598745	0.0290774	0.30703	0.529036	0.191293	-0.299701	-0.183761	0.00820044	-0.233566	0.23134	0.452831	0.934872	0.185128	207367	174550	206673	199691	199691	198271	199841	162355	199590	175720	200728
A0A3Q0L2X7	VV1_0992	VV1	avtA	Valine--pyruvate aminotransferase							-0.129686	0.123903	0.0175996	-0.0781684	-0.0309457	0.0220178	0.61404	0.239057	0.929986	0.430478	0.651512	0.886531	-0.250345	-0.0336913	0.0133763	-0.09106	0.0016527	0.61993	0.825996	0.139861	0.00324463	-0.129459	-0.035169	-0.0866418	0.954363	0.467423	0.781879	0.549938	111160	93451.5	105298	106279	106279	98857.5	101603	101832	106591	97442.5	104024
A0A3Q0L2X3	VV1_0994	VV1	ibpA	16 kDa heat shock protein A							-0.107893	0.123849	0.341822	1.39858	0.419505	0.850598	0.901133	0.764237	0.31564	0.0663293	0.399935	0.0610432	-0.260021	-0.662268	-0.278886	-0.103252	0.461787	0.131418	0.468379	0.790141	-0.0282783	0.394493	-0.201204	0.405524	0.978384	0.596791	0.479563	0.140675	12567.1	10494.5	11591.7	9554.16	9554.16	10791.1	11661.5	11435.2	14690.8	19310.7	12778.4
A0A3Q0L321	VV1_0996	VV1	gyrB	DNA gyrase subunit B							-0.0773234	-0.230674	-0.220687	0.0711015	-0.117609	-0.273174	0.747721	0.292325	0.446635	0.768555	0.0811908	0.0602155	-0.171305	-0.239508	-0.158321	-0.155127	0.039429	0.182109	0.384887	0.413524	-0.324655	0.0522803	-0.0552429	-0.207614	0.143548	0.888494	0.722295	0.24413	154172	136911	164426	147337	147337	147664	146126	116680	141104	146311	135803
Q8DDJ1	VV1_0997	VV1	recF	DNA replication and repair protein RecF							0.00966054	0.65237	-0.169249	0.720728	-0.144088	0.977346	0.992443	0.196034	0.581981	0.307378	0.186281	0.122595	-0.232111	-0.25852	-0.21492	-0.496331	0.0162267	0.220294	0.246654	0.0644159	0.410598	0.631457	-0.189759	0.650264	0.408325	0.49109	0.205537	0.239773	5329.27	4537.27	5349.7	4609.27	4609.27	3792.44	5365.07	7131.45	4757.52	7370.01	4171.16
A0A3Q0L316	VV1_0998	VV1	dnaN	Beta sliding clamp							-0.11943	-0.0414666	-0.00896826	-0.187225	-0.128196	-0.110065	0.609008	0.785293	0.966631	0.0955059	0.0620991	0.342818	-0.292784	-0.0200796	-0.0178391	-0.0466922	0.00154198	0.878417	0.890513	0.683596	-0.21482	-0.198336	-0.137067	-0.147789	0.276822	0.373563	0.320208	0.389349	95743	78157.4	90606.2	89492.7	89492.7	87720.7	88136.3	75943	90044.7	78478.9	81883.6
Q8DDI9	VV1_0999	VV1	dnaA	Chromosomal replication initiator protein DnaA							-0.0329792	0.133882	-0.105006	-0.162174	-0.0609085	0.11657	0.882165	0.23059	0.435096	0.21693	0.445452	0.22076	-0.330015	-0.041267	0.0206967	-0.178992	0.00196238	0.399233	0.778803	0.00657232	-0.163154	-0.098435	0.0647942	0.0425839	0.147187	0.643945	0.562253	0.766447	77227.5	61436.7	75713.4	76807.4	76807.4	66879.2	75482.2	67410.9	70398.4	65755.3	73632.2
A0A3Q0L314	VV1_1001	VV1	patH	Amino acid ABC transporter_ periplasmic amino acid-binding portion							0.053619	0.00604263	0.0349586	0.170731	0.125678	-0.170748	0.815308	0.995593	0.862993	0.136957	0.079367	0.0724454	-0.337866	-0.245642	-0.176178	-0.133006	0.000568974	0.0100361	0.0324521	0.061346	-0.385443	-0.10987	-0.0854589	-0.338712	0.0241617	0.592413	0.501608	0.0530929	288451	228226	284800	252061	252061	259718	299373	229183	291785	270389	275003
A0A3Q0L2Y0	VV1_1003	VV1	yecC	ABC-type polar amino acid transport system_ ATPase component							0.424932	0.323514	0.405647	0.216505	-0.206941	-0.0987574	0.495665	0.303317	0.191054	0.549107	0.628793	0.714125	-0.181846	-0.102164	-0.0673891	-0.073944	0.315007	0.715028	0.818905	0.856418	-0.283264	-0.291306	-0.679977	-0.578349	0.402798	0.305115	0.00800989	0.0265111	18984.7	16736.4	21548.9	20565.5	20565.5	20472.3	25487.1	20943.5	28545.5	23326.3	17817.4
Q8DDI4	VV1_1004	VV1	rpmH	50S ribosomal protein L34													NA	NA	NA	NA	NA	NA					NA	NA	NA	NA					NA	NA	NA	NA	0	0	0	0	0	0	0	9933.34	0	0	0
Q8DDI3	VV1_1005	VV1	rnpA	Ribonuclease P protein component							-0.703663	-0.216304	-0.18515	-0.141554	-0.180331	-0.595432	0.802812	0.650196	0.843572	0.818984	0.832887	0.319412	-0.637125	-0.119193	0.68471	0.023852	0.619224	0.812268	0.414608	0.983532	-0.149765	-0.0755969	0.689529	-0.38643	0.785276	0.810649	0.59095	0.169217	11761.7	7562.69	6865.73	11035.8	11035.8	6980.19	7221.81	6509.72	6038.81	5730.52	9739.13
Q8DDI2	VV1_1007	VV1	yidC	Membrane protein insertase YidC							-0.0404674	0.082649	0.0839988	0.203749	-0.00532323	-0.00404092	0.875179	0.479157	0.496146	0.118545	0.936598	0.966298	-0.280551	-0.220357	-0.209792	-0.156092	0.00808765	0.00623954	0.0113556	0.037819	-0.157435	-0.100607	-0.299114	-0.244132	0.219404	0.575814	0.0368802	0.0654918	223367	183892	210378	181906	181906	188805	217188	194735	222991	207970	181236
Q8DDI1	VV1_1008	VV1	mnmE	tRNA modification GTPase MnmE							-0.0367948	-0.104952	-0.0339662	-0.0832662	0.0255558	-0.00774045	0.879309	0.561379	0.836553	0.596961	0.768252	0.929157	-0.261011	-0.0519148	-0.0884903	-0.0383473	0.00428837	0.570783	0.308648	0.61974	-0.329168	-0.101215	-0.0289682	-0.0121216	0.101649	0.647449	0.826403	0.921931	40674.6	33943.1	40659.1	38240.2	38240.2	39592.6	39650.4	31561.5	39713	37022.4	38923.6
Q8DDH9	VV1_1010	VV1	gidA	tRNA uridine 5-carboxymethylaminomethyl modification enzyme MnmG							0.0122633	-0.272228	-0.0415959	-0.499414	-1.30793	-0.308752	0.989426	0.163491	0.932745	0.00302282	0.334053	0.0678483	-0.116087	-0.0478907	0.90216	-0.251104	0.135094	0.876392	0.564652	0.225855	-0.400578	-0.505708	-0.364176	-0.51826	0.07094	0.0822925	0.052692	0.0402652	35081.6	32369.3	35287.9	65948.2	65948.2	29650.8	35381.1	26803.1	34285	24147.4	26636.4
Q8DDH8	VV1_1011	VV1	rsmG	Ribosomal RNA small subunit methyltransferase G							2.6468	0.362399	0.0729657	-0.320805	-0.420463	0.181488	0.672361	0.410657	0.698961	0.267432	0.0112817	0.961201	-0.700492	-0.279209	-0.0175052	-0.159422	0.00105745	0.0663481	0.864227	0.114314	-2.98489	-0.67298	-0.510934	-0.0509003	0.235596	0.115561	0.00688722	0.71397	18110.2	11144.3	13906.5	13738.8	13738.8	12451.7	113420	14326.7	14627.9	9174.78	10265.4
A0A3Q0L320	VV1_1012	VV1	parA	ParA family protein							-0.270064	-0.202093	0.086559	-0.275557	-0.510886	-0.477064	0.731324	0.573865	0.629097	0.498375	0.353954	0.415362	-0.496396	-0.172961	-0.130154	-0.0865823	0.000723168	0.19315	0.151487	0.372871	-0.428425	-0.535077	-0.727599	-0.650205	0.662915	0.464715	0.22729	0.297801	136090	96470.7	126261	115369	115369	118907	112857	83860.9	134069	92523.8	80965.2
A0A3Q0L2Z3	VV1_1013	VV1	parB	Chromosome (Plasmid) partitioning protein ParB / Stage 0 sporulation protein J							-0.0236551	0.257876	-0.0168034	-0.394551	-0.249604	0.0518715	0.937788	0.155331	0.942971	0.0307528	0.0339428	0.806756	-0.414942	-0.101346	-0.00299501	-0.275148	0.00227189	0.379382	0.995349	0.0547841	-0.13341	-0.479093	-0.235796	-0.206473	0.475877	0.108286	0.140689	0.301269	62348.7	46764.6	59787.6	59663.6	59663.6	49406.4	61334.7	55917.3	59095.3	42396.7	50184.7
Q8DDH4	VV1_1015	VV1	atpB	ATP synthase subunit a													NA	NA	NA	NA	NA	NA					NA	NA	NA	NA					NA	NA	NA	NA	0	0	0	0	0	0	0	50599.9	0	0	0
Q8DDH3	VV1_1016	VV1	atpE	ATP synthase subunit c							0.0186187	0.373862	0.0647764	-0.137563	-0.273284	-0.0165854	0.937788	0.0388749	0.766478	0.281607	0.0339428	0.977203	-0.228372	-0.0642052	-0.0732699	-0.0343306	0.0147307	0.619375	0.566479	0.851206	0.126871	-0.266544	-0.41133	-0.115692	0.387052	0.247567	0.0174201	0.48096	293751	250745	343754	326732	326732	335671	297567	324920	359541	298889	270349
Q8DDH2	VV1_1017	VV1	atpF	ATP synthase subunit b							-0.0392075	0.0689974	0.0664462	-0.0551548	-0.104637	-0.0452299	0.882165	0.684948	0.716222	0.579851	0.148671	0.683335	-0.27486	-0.0882555	0.0194167	-0.059635	0.0083594	0.196629	0.778802	0.326991	-0.166655	-0.209856	-0.151667	-0.171311	0.25785	0.327904	0.234092	0.281297	580780	480032	557185	564734	564734	534622	565209	503548	583447	504462	525225
Q8DDH1	VV1_1018	VV1	atpH	ATP synthase subunit delta							-0.0252859	0.210439	0.00870135	0.0215478	-0.0798019	0.0498016	0.882164	0.0908913	0.963593	0.817664	0.181305	0.532854	-0.167388	-0.110029	-0.00278847	-0.136145	0.0114561	0.0906445	0.974539	0.0464321	0.0683366	-0.0971827	-0.0912918	-0.0950448	0.571621	0.561549	0.369981	0.441051	249252	221948	249512	249030	249030	227042	244922	256802	251021	234669	235629
Q8DDH0	VV1_1019	VV1	atpA	ATP synthase subunit alpha							-0.0620582	-0.140709	-0.00802995	-0.0254612	0.0451782	-0.0532515	0.785319	0.277752	0.954145	0.806448	0.615108	0.689331	-0.178842	-0.167024	-0.197551	-0.131809	0.0382218	0.0157121	0.0259665	0.101043	-0.257493	-0.184456	-0.144343	-0.177031	0.0752311	0.390077	0.229154	0.248836	1.04986e+06	927457	1.07388e+06	936457	936457	980117	1.00566e+06	841271	1.06792e+06	939750	966246
Q8DDG9	VV1_1020	VV1	atpG	ATP synthase gamma chain							-0.0221174	0.215889	-0.0315302	0.0321912	-0.0261678	-0.0631171	0.919636	0.0803751	0.800004	0.817664	0.744515	0.548175	-0.372496	-0.137765	-0.174013	-0.0830861	0.000418035	0.0210435	0.0238333	0.169671	-0.13449	-0.0740432	-0.16865	-0.114673	0.341695	0.686057	0.101064	0.368088	471577	364267	500429	443567	443567	472423	464402	423067	489611	465116	435594
Q8DDG8	VV1_1021	VV1	atpD	ATP synthase subunit beta							0.0207816	0.208176	0.0344772	0.0875607	0.0323035	0.0214063	0.92733	0.12588	0.770215	0.319441	0.614058	0.851052	-0.335196	-0.117062	-0.0823204	-0.110173	0.00149326	0.046935	0.107493	0.0942259	-0.147802	-0.0639784	-0.0844941	-0.123244	0.236241	0.660475	0.350458	0.281552	1.42629e+06	1.13059e+06	1.3597e+06	1.28429e+06	1.28429e+06	1.25973e+06	1.44698e+06	1.30608e+06	1.39259e+06	1.33218e+06	1.31337e+06
Q8DDG7	VV1_1022	VV1	atpC	ATP synthase epsilon chain		down					-0.56835	-0.711023	-0.085925	-0.506236	-0.422218	-0.695283	0.324186	0.0183907	0.726969	0.056997	0.00388688	0.14459	-0.434135	-0.139001	0.0414176	-0.0737227	0.000443414	0.145041	0.535969	0.313862	-0.576808	-0.559313	-0.294875	-0.683081	0.176011	0.23002	0.244902	0.161633	232509	172088	206486	212500	212500	196200	156801	105127	194547	132025	158584
Q8DDG6	VV1_1023	VV1	glmU	Bifunctional protein GlmU							-0.15431	0.0228328	0.160848	0.341819	0.0783591	0.24244	0.667142	0.874319	0.621632	0.0395153	0.666644	0.0371669	-0.247304	-0.151738	-0.0894304	-0.229639	0.0330805	0.455705	0.679933	0.240364	-0.0701614	0.0292334	-0.171919	-0.148047	0.792502	0.885086	0.452665	0.488174	171003	144065	155685	146327	146327	132775	153657	146363	174047	177609	154494
A0A3Q0L2Z7	VV1_1025	VV1	pheC	Cyclohexadienyl dehydratase							-0.0568628	0.0981951	0.0716352	0.0319204	-0.0739839	-0.214525	0.802812	0.347336	0.639526	0.763912	0.239639	0.0942988	0.611344	-0.0140775	0.0878059	0.00363537	4.7527e-05	0.817132	0.139716	0.966363	0.766402	-0.0537922	-0.0578132	-0.282525	0.000303902	0.782378	0.629319	0.0880625	180272	275398	149072	158427	158427	149449	173305	294795	156661	150928	150508
A0A3Q0L336	VV1_1028	VV1	ilvA	L-threonine dehydratase							0.0204861	0.282638	0.0534531	-0.261765	0.109654	0.147396	0.943026	0.0463758	0.683814	0.0688178	0.479225	0.211992	-0.853297	0.391728	0.315235	0.212661	4.17238e-06	0.00224053	0.00273642	0.0174255	-0.591146	0.0765099	0.371437	0.306604	0.0022528	0.648239	0.0410275	0.05157	107085	59273.6	99326.8	123584	123584	115102	108617	72101.4	103076	108690	133343
Q8DDG1	VV1_1029	VV1	ilvD	Dihydroxy-acid dehydratase							-0.0376101	0.129946	0.046966	-0.0668546	0.0623228	0.00826911	0.840421	0.203033	0.787891	0.658565	0.530814	0.95497	-0.507219	-0.0456985	-0.136593	-0.114711	6.8381e-05	0.623905	0.081005	0.110928	-0.339663	-0.159519	-0.121236	-0.153408	0.0107353	0.428057	0.351437	0.292126	357590	251592	334184	303995	303995	308641	348388	275305	345242	309103	317415
A0A3Q0L333	VV1_1030	VV1	ilvE	Branched-chain-amino-acid aminotransferase							-0.0119764	0.273558	0.0157235	-0.140436	0.0294006	0.183515	0.970757	0.0399156	0.933996	0.217196	0.778766	0.141005	-0.470664	-0.101692	-0.0806461	-0.219367	0.000372133	0.309893	0.443809	0.072981	-0.18513	-0.257851	-0.066969	-0.0515757	0.101547	0.21097	0.589589	0.706633	288870	208458	270894	256167	256167	232683	286482	251981	273863	229041	261441
A0A3Q0L338	VV1_1031	VV1	ilvM	Acetolactate synthase small subunit		down					-0.114996	-0.726692	0.333298	-0.601646	-0.0483681	-0.644372	0.904188	0.0208353	0.689652	0.0803623	0.545615	0.104832	-1.02159	0.404545	0.39387	-0.0172158	0.0227384	0.210298	0.22323	0.957567	-1.63328	-0.530399	0.0122039	-0.994886	0.00159507	0.504859	0.848361	0.095417	139556	68741.8	96426	126695	126695	95282.1	128864	41539.8	121486	84112.5	122518
A0A3Q0L331	VV1_1032	VV1	ilvG	Acetolactate synthase							0.120891	0.252262	-0.0152784	0.0252212	0.0456952	0.11018	0.618509	0.0431774	0.929041	0.822852	0.591185	0.296638	-0.709769	-0.148137	-0.132743	-0.209639	4.38373e-06	0.115355	0.111066	0.0289998	-0.578398	-0.107638	-0.0717699	-0.084181	0.00309774	0.499992	0.483357	0.488174	179013	109452	178835	163115	163115	154648	194660	130365	176951	164229	168364
A0A3Q0L2Z9	VV1_1034	VV1		Uncharacterized protein							-1.06303	-0.357071	-0.06981	-0.724263	-0.0292853	0.212607	0.161542	0.263173	0.811765	0.128619	0.910325	0.710831	-0.115488	0.0513654	-0.18646	-0.196829	0.157508	0.551051	0.437353	0.425675	0.590475	-0.603088	-0.145935	0.0855877	0.224289	0.429513	0.792747	0.871673	40519.5	37402.4	35056.8	30806.5	30806.5	30585.8	19393.6	29201.8	33400.8	21989.2	30187.4
A0A3Q0L305	VV1_1035	VV1	yihG	1-acyl-sn-glycerol-3-phosphate acyltransferase											0.189443		NA	NA	NA	NA	0.407036	NA			1.51188		NA	NA	0.00509783	NA					NA	NA	NA	NA	0	4276.93	1454.63	4148.34	4148.34	0	3790.86	0	0	0	4730.45
A0A3Q0L337	VV1_1036	VV1	dsbA	Thiol:disulfide interchange protein							-0.174238	0.0434835	0.137671	0.0735914	0.0944636	-0.0123915	0.34677	0.750729	0.599966	0.620745	0.637511	0.908181	0.0447368	0.0490279	-0.0347092	0.101911	0.497025	0.734118	0.88451	0.538847	0.262459	-0.0150521	-0.0779169	-0.0481518	0.0510451	0.930658	0.453222	0.738385	213227	219943	161427	157589	157589	173242	188969	226673	177590	175747	168253
A0A3Q0L302	VV1_1037	VV1	srkA	Stress response kinase A							-0.26762	0.466978	-0.0399102	0.2543	0.0201436	-0.0587469	0.403082	0.00238336	0.818288	0.0469679	0.746692	0.560485	-1.04467	-0.421977	-0.220882	-0.280037	6.34187e-07	0.000901924	0.0114561	0.00593548	-0.310074	-0.127767	-0.160828	-0.298874	0.114176	0.531093	0.20983	0.0871762	30158.5	14619.5	23665.8	20306.2	20306.2	19490.4	25052.3	20207.2	23020.1	21069.1	20591.7
A0A3Q0L345	VV1_1038	VV1	ccoG	Cytochrome c oxidase accessory protein CcoG							-0.135037	0.128582	0.0299232	0.119191	0.0646535	0.00594616	0.586978	0.244925	0.901358	0.286258	0.326502	0.964021	-0.484301	-0.134439	-0.0930068	-0.160815	0.000246658	0.0567941	0.151323	0.0543916	-0.220682	-0.0451711	-0.0582764	-0.184792	0.126452	0.850306	0.704	0.247067	290874	207929	222320	208440	208440	198870	264883	227312	226979	219983	217993
A0A3Q0L341	VV1_1039	VV1	yihD	Protein yihD		down					-0.0603027	-1.36288	0.349444	0.323429	-0.219508	-0.577503	0.852512	0.0183907	0.658048	0.448428	0.854769	0.449335	-0.416057	0.0347607	0.651476	0.147686	0.0803807	0.998566	0.322182	0.876001	-1.71864	0.00874531	0.0825238	-0.779261	0.00121587	0.909432	0.79127	0.20864	81859.7	61351.4	73463	115394	115394	81381.7	78508.6	23853.7	93597	94166	99106.9
A0A3Q0L342	VV1_1040	VV1		Uncharacterized protein													NA	NA	NA	NA	NA	NA					NA	NA	NA	NA					NA	NA	NA	NA	0	0	0	0	0	0	0	0	0	0	2155.2
A0A3Q0L346	VV1_1041	VV1	spoM	Hypothetical Transcriptional Regulator							-0.126892	-0.0083181	-0.33571	-0.336835	-0.057171	0.0920167	0.678816	0.929713	0.0137604	0.0252817	0.581005	0.362881	1.12362	0.17391	0.175467	0.0874044	2.64705e-05	0.0524726	0.0357563	0.134601	1.24219	0.172785	0.454006	0.515131	0.000364968	0.299152	0.00466781	0.00785237	23163.9	50472.5	27255.8	30780.8	30780.8	28958.1	21213.6	50182.4	21597.3	24345.2	29584.9
A0A3Q0L308	VV1_1045	VV1	trkA	Trk system potassium uptake protein trkA							-0.0157144	0.158676	0.0676697	-0.359862	-0.25914	0.00386563	0.943026	0.216996	0.748606	0.105774	0.231431	0.976887	-0.127063	0.18149	0.279902	-0.15298	0.101818	0.280624	0.120396	0.0758085	0.0473281	-0.246042	-0.0469074	-0.216784	0.718923	0.297769	0.807125	0.204079	30348	27789.5	29739.8	36107.5	36107.5	26747.7	30019.3	31020.4	31168	26281.1	30170.9
Q8DDE5	VV1_1046	VV1	sun	Ribosomal RNA small subunit methyltransferase B							-0.213113	-0.226005	-0.25786	-0.195578	-0.217938	-0.0239876	0.122336	0.195254	0.35124	0.134439	0.0735317	0.893077	0.0455743	-0.0373256	0.0146175	-0.131303	0.662516	0.712209	0.890833	0.257716	0.0326822	0.0249565	0.0545396	0.102569	0.848245	0.905525	0.76625	0.670765	46023	47500	48371.3	48863.9	48863.9	44163.3	39702.8	40612.5	40454.3	41160.2	42012.9
Q8DDE4	VV1_1047	VV1	fmt	Methionyl-tRNA formyltransferase							-0.0889101	-0.158288	-0.105925	-0.180144	-0.187001	0.14387	0.601982	0.140632	0.56579	0.105939	0.0133978	0.201488	-0.0107566	0.109303	0.138219	0.00135365	0.833613	0.0900838	0.0420958	0.984097	-0.0801343	0.0350832	0.0571427	0.251149	0.4872	0.869622	0.674711	0.163683	82640.2	82026.3	78531.3	86427.3	86427.3	78605	77701	73502.8	72972	74768.3	75920.3
Q8DDE3	VV1_1048	VV1	def	Peptide deformylase 1							-0.0757967	-0.217243	0.0245898	-0.133591	0.0730012	0.0158004	0.777112	0.203033	0.886038	0.284519	0.638588	0.926529	0.0608462	0.130442	0.0520613	0.0384314	0.385199	0.16392	0.660401	0.756658	-0.0806002	-0.0277386	0.100473	0.0296419	0.682875	0.875797	0.515294	0.839469	47997.4	50065	45697.7	47376.9	47376.9	46931.4	45540.8	43066.3	46483.3	45598.1	49835.8
Q8DDD8	VV1_1053	VV1	purK	N5-carboxyaminoimidazole ribonucleotide synthase							0.0359211	0.0151328	0.100119	0.00334385	0.121405	-0.277969	0.882165	0.896989	0.466439	0.979797	0.255102	0.109739	-0.89833	-0.264992	-0.0598175	-0.0964658	1.7784e-05	0.00283303	0.363647	0.263667	-0.919118	-0.361766	-0.0385315	-0.474553	8.09018e-05	0.0882066	0.777857	0.0261648	78603.8	42171.5	68243.8	65472.1	65472.1	63829.9	80585.5	42616.2	73147.9	56924.5	71220.1
Q8DDD7	VV1_1054	VV1	purE	N5-carboxyaminoimidazole ribonucleotide mutase							-0.0544813	0.359505	-0.059485	0.363524	0.000450207	0.0419464	0.8122	0.443726	0.781971	0.152469	0.967783	0.959129	-0.490274	-0.302471	-0.201331	-0.222424	0.0083451	0.0125867	0.0781603	0.0621679	-0.0762885	0.120538	-0.141395	-0.120992	0.675805	0.760027	0.438275	0.590323	215764	153600	220183	191503	191503	188724	207768	197067	211289	229700	191563
Q8DDD5	VV1_1056	VV1	hemF	Oxygen-dependent coproporphyrinogen-III oxidase							0.0598679	0.103095	-0.0303118	0.459009	0.00134869	0.0110684	0.748481	0.408684	0.861025	0.0402015	0.955548	0.941608	-0.0977167	-0.538616	-0.422677	-0.336463	0.17413	0.00474556	0.00738923	0.00617446	-0.0544898	-0.0492947	-0.391017	-0.295083	0.657977	0.78992	0.0836453	0.0560162	60084.5	56149.6	59608	44469.9	44469.9	47208.4	62630.3	60308.9	58368.7	56408	44511.5
Q8DDD4	VV1_1057	VV1	aroE	Shikimate dehydrogenase (NADP(+))							-0.141361	-0.0307319	0.432362	-0.206117	0.232512	0.011196	0.83442	0.81947	0.153786	0.448972	0.42284	0.981947	0.227359	0.288913	-0.35907	0.259849	0.189003	0.143513	0.10932	0.174716	0.337988	-0.349565	-0.55892	-0.161317	0.175827	0.395633	0.0503649	0.363464	35980.6	42122.1	32207.8	25111.4	25111.4	38564.1	32622.3	41234.3	43462.5	34110.3	29502.8
A0A3Q0L359	VV1_1059	VV1	yrdA	Carbonic anhydrase_ family 3							0.173931	0.0300139	-0.000228141	-0.0280267	-0.164589	0.268035	0.35616	0.968044	0.911231	0.821101	0.46974	0.0887641	-0.19628	-0.17018	0.675825	-0.299429	0.103344	0.752311	0.0497792	0.491265	-0.340197	-0.197979	0.511464	-0.0311662	0.116678	0.580249	0.059374	0.834425	18804.7	16412.7	16016.5	25586.6	25586.6	13014.6	21214.1	16757.8	16014	13960.6	22827.9
Q8DDC8	VV1_1077	VV1	ilvC	Ketol-acid reductoisomerase (NADP(+))							-0.0183684	-0.203429	0.110567	0.177349	0.0135049	-0.175968	0.93446	0.181625	0.514448	0.153295	0.861768	0.100183	-0.291826	-0.202634	-0.101067	-0.0158464	0.00227445	0.0638244	0.254933	0.900868	-0.476886	-0.135852	-0.198129	-0.302381	0.0184526	0.474139	0.105078	0.0586145	937492	765807	871392	812436	812436	861873	925632	665091	940800	856253	820077
A0A3Q0L328	VV1_1078	VV1	yqiC	Cytoplasmic protein								-1.6802	-3.73174		1.54544		NA	0.463049	0.30134	NA	0.397787	NA		0.262508	-0.113979	0.949381	NA	0.531774	0.989582	0.344398			5.16321		NA	NA	0.00398536	NA	0	7399.06	11889.6	10986.4	10986.4	22959.4	0	2308.79	894.957	0	32068.7
A0A3Q0L319	VV1_1079	VV1	acrB	RND multidrug efflux transporter Acriflavin resistance protein							0.107999	0.0790279	0.0032874	-0.441761	0.0154785	0.413103	0.735855	0.461337	0.994463	0.0151466	0.92639	0.00705886	1.21588	0.642448	0.532094	0.29752	9.5769e-06	5.81113e-05	8.35186e-05	0.00199565	1.18691	0.1974	0.544285	0.707335	6.61805e-05	0.362863	0.00545221	0.00318662	48546.4	112765	57203.2	82717.3	82717.3	70304.4	52320	119114	57333.7	65740.5	83609.5
A0A3Q0L323	VV1_1080	VV1	Z12_3225	Membrane-fusion protein							-0.0608841	-0.0763419	-0.127686	-0.453652	-0.0733397	0.364454	0.821263	0.461506	0.370125	0.0215519	0.381267	0.00683774	1.04764	0.664192	0.613808	0.301755	6.30516e-06	0.000173973	8.35186e-05	0.00163927	1.03219	0.338226	0.668154	0.793895	7.10014e-05	0.171881	0.000950624	0.00211915	130020	268772	139999	214239	214239	172569	124647	254919	128141	161996	203621
A0A3Q0L360	VV1_1081	VV1	Z12_323	Transcriptional regulator TetR family						up	0.267452	-0.301843	0.905641	-0.688574	-0.0350935	1.70544	0.729658	0.0666355	0.365311	0.0960127	0.820293	0.000501621	1.86503	2.23413	1.94676	0.418996	0.00115679	1.60334e-06	6.31595e-06	0.0392056	1.29574	0.639911	1.00602	1.2188	0.000530486	0.467423	0.0818483	0.0707551	4618.29	16823.3	2432.81	9378.67	9378.67	3252.67	5558.94	13647.3	4557.58	7101.77	9153.28
A0A3Q0L322	VV1_1082	VV1	rep	ATP-dependent DNA helicase Rep							-0.389443	-0.213204	0.13748	0.202408	-0.257447	-0.115498	0.698971	0.0587225	0.333258	0.0650601	0.551271	0.342818	-0.308612	-0.133414	-0.0516616	0.0387912	0.003923	0.0524726	0.538179	0.680633	-0.132373	-0.068486	-0.446588	-0.214186	0.755693	0.693958	0.409601	0.128463	85432.5	68979.7	81503.4	78636.4	78636.4	83724.6	65221.2	59503.2	89652.2	85495.8	65784.7
A0A3Q0L370	VV1_1084	VV1	cycB	Cytochrome c5							0.625428	0.528753	-0.0784045	0.325696	0.501582	-0.25095	0.309978	0.215318	0.855391	0.484104	0.627416	0.698498	-0.0896469	-0.0231415	-0.269519	-0.0227585	0.806901	0.915941	0.349344	0.895153	-0.186322	0.380959	0.310467	-0.195304	0.575394	0.563492	0.811714	0.741447	21179.9	19903.9	31107	25806.3	25806.3	30620.1	32673.6	28715	29461.6	38365.1	36535.6
A0A3Q0L365	VV1_1085	VV1	dppD	Peptide ABC transporter_ ATP-binding protein							0.0288313	0.41112	-0.445778	-0.202974	-1.13154	-0.0199206	0.913647	0.0058291	0.388104	0.0608258	0.410468	0.860339	0.344331	-0.0887295	0.916647	-0.155492	0.000495802	0.935292	0.517561	0.791341	0.726619	0.154074	0.23088	0.270365	0.000530486	0.395693	0.0465834	0.0590907	23476.3	29804.6	36003.8	67965.1	67965.1	32325.1	23950.2	39631.7	26433.5	29412.8	31021.1
A0A3Q0L363	VV1_1086	VV1	dppA	Peptide ABC transporter_ periplasmic peptide-binding protein							0.046446	-0.0570658	-0.0629456	-0.227558	-0.141265	-0.241935	0.847882	0.726941	0.621632	0.0372932	0.0719418	0.0437193	0.46667	0.128391	0.128549	0.0376615	0.000690662	0.0296522	0.0295747	0.507294	0.363158	-0.0362211	0.0502292	-0.141328	0.0657896	0.840648	0.650917	0.279154	564438	780006	644929	705032	705032	661986	582905	749755	617395	602087	639269
A0A3Q0L367	VV1_1087	VV1	dppB	Peptide ABC transporter_ permease component							-0.0453586	0.419621	0.13886	-0.249099	-0.199786	-0.382403	0.930263	0.158382	0.680791	0.307378	0.148997	0.212208	-0.172583	0.345202	0.103438	0.29381	0.301822	0.0446818	0.138312	0.134286	0.292396	-0.0427574	-0.235207	-0.227453	0.336763	0.926604	0.358052	0.456128	36587	32462	36475.2	39186.4	39186.4	44714	35454.6	43420.3	40160.5	38987.7	34118.8
A0A3Q0L334	VV1_1089	VV1		SPOR domain-containing protein							0.021389	0.17088	-0.0500923	-0.239094	-0.231863	-0.11461	0.93446	0.262243	0.726969	0.0464308	0.0389152	0.560308	0.521803	0.1163	0.174736	0.0883991	0.000468245	0.174898	0.0520681	0.253549	0.671294	-0.0727016	-0.00703459	0.0238817	0.00193084	0.625839	0.950597	0.987649	30778.3	44189.9	31725.2	35810	35810	33729.9	31238	49746.6	30642.5	29136.6	30493.5
A0A3Q0L325	VV1_1090	VV1		Uncharacterized protein				up			0.191044	0.208795	0.449034	0.908001	0.243532	-0.176486	0.62935	0.332236	0.288831	0.0141129	0.168359	0.461295	-0.831864	-0.787973	-0.482045	0.068837	0.00425244	0.00888483	0.0965215	0.712241	-0.814114	-0.329007	-0.687547	-0.556683	0.00126	0.457549	0.0185632	0.119828	18708.6	10510.5	15151.3	10847.8	10847.8	15891.8	21357.5	12147.2	20683.5	16465.8	12842.5
A0A3Q0L326	VV1_1093	VV1		DNA-directed RNA polymerase specialized sigma subunit							0.387617		0.566667				0.455678	NA	0.585005	NA	NA	NA				-0.544393	NA	NA	NA	0.0591132		-0.385929	-0.607938		NA	0.697174	0.486534	NA	1449.37	0	1639	0	0	1123.83	1896.11	0	2427.51	1857.74	1592.77
A0A3Q0L377	VV1_1097	VV1		Response regulator													NA	NA	NA	NA	NA	NA					NA	NA	NA	NA					NA	NA	NA	NA	0	0	0	0	0	0	0	4072.54	0	0	4509
A0A3Q0L378	VV1_1102	VV1	eda	4-Hydroxy-2-oxoglutarate aldolase							0.385043	0.63471	0.0569194	0.392256	-0.368481	0.905139	0.153033	0.0888111	0.929085	0.335638	0.63244	0.0645415	0.792839	-0.445411	0.0728624	-0.539179	0.00903418	0.148841	0.987396	0.133806	1.04251	-0.110074	-0.352538	0.309041	0.00210673	0.832948	0.356581	0.508526	6025.32	10438.8	7962.26	8374.72	8374.72	5479.33	7868.46	16207.5	8282.68	7674.24	6487.04
A0A3Q0L332	VV1_1103	VV1	MA2_2375	Membrane protein							0.805927	-0.110818	-0.0117912	-5.82935	1.01442		0.240225	0.966566	0.936575	0.338191	0.0966882	NA	0.0808108	5.55013	-1.45952	-0.737596	0.95169	0.277863	0.00849427	0.11926	-0.835934	-0.26743	-0.433311		0.0260023	0.667832	0.402097	NA	1982.93	2097.17	3022.06	1098.86	1098.86	1812.45	3466.7	1942.12	2997.46	2490.29	2219.8
A0A3Q0L384	VV1_1105	VV1	gor	Glutathione-disulfide reductase						down	-0.202022	-0.566264	0.0918204	-0.223223	-0.415946	-0.744686	0.601982	0.0257679	0.796556	0.0959802	0.04474	0.00852548	-0.059933	-0.154952	0.11732	-0.0309497	0.595276	0.094691	0.314831	0.762819	-0.424175	-0.469996	-0.390446	-0.867456	0.10477	0.20238	0.129354	0.0229384	337050	323335	292839	317648	317648	286623	293008	218369	312082	225313	238086
A0A3Q0L379	VV1_1106	VV1	rlmJ	Ribosomal RNA large subunit methyltransferase J							-0.0901302	-0.717589	-0.0537716	-0.267611	0.0170124	-0.263688	0.83442	0.0965508	0.879435	0.295678	0.961627	0.245514	-0.285028	-0.122212	-0.074334	-0.202679	0.263822	0.555383	0.701524	0.346386	-0.912487	-0.336052	-0.00355007	-0.412595	0.000373843	0.245869	0.954745	0.0314321	52375.1	42985.6	46752.8	44404.9	44404.9	40625.2	49203.2	26140.1	45042.3	35682.8	44931.6
A0A3Q0L385	VV1_1108	VV1	prlC	Oligopeptidase A							-0.0910126	0.0704998	-0.353733	-0.404518	-0.22031	-0.104057	0.677881	0.671336	0.0338984	0.0131987	0.0897678	0.501016	0.484286	0.00851807	-0.0943382	-0.134452	0.000149122	0.930941	0.354694	0.13745	0.645798	-0.0422678	0.0390846	0.115224	0.00268003	0.810525	0.780372	0.546524	110911	155153	128636	120494	120494	117190	104130	162923	100665	97758.6	103429
A0A3Q0L380	VV1_1109	VV1	asnC	Transcriptional regulator AsnC							-1.54173	0.0827927	-0.035452	4.44823	-2.98405		0.63299	0.704792	0.889063	0.0632278	0.297248	NA	-1.63368	-0.106024	4.46797		0.33498	0.22466	0.105469	NA	-0.00914977	4.37766	1.51938	0.76851	0.963122	0.149552	0.190178	0.321775	4018.98	1295.18	1337.24	29594	29594	0	1380.41	1371.68	1304.78	27123.4	3740.38
A0A3Q0L389	VV1_1116	VV1	ftnA	Ferritin		down					-0.245538	-0.590829	0.0723322	-0.383605	-0.162511	-0.184699	0.440159	0.034703	0.879435	0.00705685	0.156314	0.263606	-0.0753793	0.223442	0.206551	0.00371409	0.353266	0.00716863	0.0101361	0.978398	-0.420671	-0.232496	-0.028292	-0.253317	0.10566	0.513313	0.969778	0.389405	301629	286273	267845	309074	309074	268536	254424	190074	281617	239701	276148
Q8DD90	VV1_1117	VV1	uspB	Universal stress protein B homolog		down						-0.626168					NA	0.00235214	NA	NA	NA	NA					NA	NA	NA	NA					NA	NA	NA	NA	0	13491.1	0	0	0	0	0	8740.84	0	0	0
A0A3Q0L387	VV1_1118	VV1	yhiN	NAD(FAD)-utilizing dehydrogenase	up						1.27188	0.587094	0.00775263	0.699702	0.495288	0.22106	0.0140849	0.300526	0.962426	0.362383	0.0127052	0.662476	-0.29616	-0.378705	-0.438328	-0.373081	0.242093	0.321416	0.11847	0.257716	-0.980941	0.313244	0.0492066	-0.159774	0.0276556	0.59026	0.803297	0.810624	7411.73	6036.24	3528.36	2603.89	2603.89	2724.36	17897.5	9067.75	3547.37	4407.6	3670.45
A0A3Q0L391	VV1_1119	VV1	hemY	HemY-like protein							0.00597691	0.063144	0.00417333	-0.0312892	-0.0325336	0.0455824	0.989426	0.549526	0.998549	0.804089	0.694178	0.723987	0.118147	-0.0205234	0.0969394	0.0346651	0.113958	0.79555	0.15888	0.580845	0.175314	-0.0559859	0.0602325	0.0760742	0.189898	0.779716	0.608349	0.621427	53228	57770.5	50489.7	53998.9	53998.9	51717.6	53449	60355.1	50636	48708.6	52794.8
A0A3Q0L388	VV1_1120	VV1	hemX	HemX-like protein							0.040574	0.00823305	-0.0907907	-0.00682402	-0.0224248	-0.740442	0.881743	0.993764	0.598077	0.936529	0.838845	0.640156	0.425939	-0.0720312	0.0470287	0.748504	0.000328437	0.226496	0.52447	0.546101	0.393598	0.0119355	0.115395	0.0988532	0.0329349	0.957349	0.453589	0.518587	78657.9	105673	82021.7	84739.5	84739.5	137801	80901.5	106278	77019.1	77658.9	83432.5
Q8DD85	VV1_1122	VV1	hemC	Porphobilinogen deaminase							-0.0808647	-0.063077	-0.106741	0.062313	-0.0425963	-0.13754	0.736321	0.65495	0.489302	0.581424	0.582268	0.196128	-0.217887	-0.127984	-0.130837	-0.0736557	0.00966096	0.0604334	0.0634	0.259268	-0.200099	0.0410698	-0.0666919	-0.104455	0.230588	0.848247	0.632939	0.495412	121175	104189	115450	105440	105440	109704	114570	99731.8	107216	110312	102373
A0A3Q0L349	VV1_1123	VV1	cyaA	Adenylate cyclase							-0.0313612	0.236516	0.0866683	-0.0770743	-0.0840561	-0.0237569	0.894886	0.396015	0.505063	0.508918	0.443925	0.861513	-0.419706	-0.0189236	-0.0162524	-0.0582601	0.0320679	0.810295	0.855131	0.4714	-0.151828	-0.182666	-0.186977	-0.168685	0.39768	0.357745	0.105042	0.23842	119126	89055.6	109061	107839	107839	104744	116564	104920	115813	102040	101736
Q8DD83	VV1_1124	VV1	cyaY	Iron-sulfur cluster assembly protein CyaY							-0.132969	2.4934	-0.017149	0.36516	0.508005	-0.134469	0.961012	0.389831	0.842887	0.674495	0.635198	0.597617	-1.65555	-1.25279	-0.939931	-1.66724	0.138435	0.0385595	0.121832	1.75088e-05	0.970817	-0.870479	-0.414777	-1.78456	0.932564	0.486991	0.653534	0.0794797	19029.1	6040.15	26351.9	13736.1	13736.1	8297.01	17353.7	34012.3	26040.5	14243.2	19533.9
A0A3Q0L347	VV1_1126	VV1	lysA	Diaminopimelate decarboxylase							-0.101556	0.0734637	0.0373969	0.0345	0.0341543	-0.0942625	0.709135	0.726941	0.842836	0.797478	0.640922	0.219216	-0.366484	-0.110734	-0.0264984	-0.0778894	0.000723168	0.148304	0.643258	0.131416	-0.191464	-0.113631	-0.0297409	-0.209549	0.300116	0.586592	0.847543	0.161057	359514	278864	345658	339367	339367	327491	335076	293432	354735	327867	347497
Q7ZAI9	VV1_1129	VV1	xerC	Tyrosine recombinase XerC													NA	NA	NA	NA	NA	NA					NA	NA	NA	NA					NA	NA	NA	NA	0	0	0	0	0	0	0	0	0	0	0
A0A3Q0L351	VV1_1134	VV1	VP2977	Predicted membrane protein					up		-0.304644	0.0791409	0.142213	-0.3794	0.861141	-0.287448	0.588411	0.816811	0.815514	0.410364	0.0101939	0.605138	-0.0798407	0.18448	-0.533794	0.0545003	0.720742	0.656473	0.0763346	0.978664	0.303944	-0.337133	0.185134	-0.37516	0.294649	0.542003	0.468743	0.409657	14286.6	13517.4	11408	7879.94	7879.94	11847.2	11567	14279.7	12589.9	9966.31	14313.7
A0A3Q0L3B2	VV1_1135	VV1	MA2_25125	Uncharacterized conserved protein							-0.111221	0.15682	0.053012	-0.358187	-0.0862734	0.230413	0.677157	0.367546	0.679427	0.157813	0.686115	0.242936	-0.336741	0.516087	0.521721	0.354931	0.0086044	0.0111819	0.00638571	0.00533935	-0.0687005	0.104887	0.382435	0.532332	0.634077	0.678662	0.0749818	0.0276386	36799.7	29139	31524.7	45259	45259	40317.7	34069.3	32485	32704.7	35170.9	42631.8
A0A3Q0L397	VV1_1136	VV1	cof	Hydrolase (HAD superfamily)							-0.475712	-0.000767304	0.079805	1.40973	0.107209	0.31684	0.379738	0.953989	0.966122	0.498375	0.42477	0.461295	1.19734	0.612122	0.407978	0.372971	0.000637325	0.0289447	0.0998847	0.393561	1.67228	1.94205	0.435382	0.610006	2.53845e-05	0.394904	0.22275	0.192776	34009.1	77988.5	36490.5	48416.4	48416.4	47255.8	24456.4	77947	38565.9	148190	52151.4
A0A3Q0L353	VV1_1137	VV1	pldB	Lysophospholipase L2				down			0.351765	-0.404475	-0.314125	-0.839025	-0.307718	-0.163982	0.667142	0.0311822	0.324945	0.00594442	0.0564622	0.266422	0.483793	0.310108	0.033905	-0.111265	0.000451037	0.0141896	0.825996	0.328095	-0.272447	-0.214793	0.0403118	0.0388776	0.520026	0.613207	0.811248	0.841035	5118.42	7157.69	5919.43	6060.19	6060.19	5480.07	6531.73	5407.71	4761.23	4102.61	4896.14
A0A3Q0L3A1	VV1_1139	VV1	yuxH	Predicted signal transduction protein												0.0476429	NA	NA	NA	NA	NA	0.984004					NA	NA	NA	NA					NA	NA	NA	NA	0	1295.75	0	928.174	928.174	1223.96	0	0	0	0	0
A0A3Q0L3A3	VV1_1141	VV1	gap3	Glyceraldehyde-3-phosphate dehydrogenase							-0.0151216	-0.0915243	-0.059463	-0.239437	-0.247936	-0.0346901	0.954563	0.518633	0.773151	0.102511	0.140533	0.843627	-0.0449824	0.165806	0.272785	0.0553253	0.753578	0.202087	0.0947086	0.698282	-0.121385	-0.0141678	0.0843125	0.0800982	0.638744	0.950823	0.526369	0.547891	33853.8	32814.6	33916.9	40976.3	40976.3	35242.8	33500.9	30797.5	32547.4	32229.3	34506.1
A0A3Q0L3A5	VV1_1146	VV1	VP2964	Uncharacterized protein								-0.504484	-0.41908				NA	0.966566	0.396547	NA	NA	NA	2.20821	-0.239417		0.078037	0.571999	0.298765	NA	0.683758					NA	NA	NA	NA	1397.03	6455.71	1604.94	0	0	1694.15	0	4550.71	1200.34	0	0
A0A3Q0L3B1	VV1_1153	VV1	rsmD	Ribosomal RNA small subunit methyltransferase D													NA	NA	NA	NA	NA	NA					NA	NA	NA	NA					NA	NA	NA	NA	0	17402.8	0	18222.3	18222.3	13847.2	0	0	0	0	0
A0A3Q0L3A4	VV1_1154	VV1	ftsY	Signal recognition particle receptor FtsY							-0.078576	0.0288188	-0.001848	0.00138762	-0.119346	-0.127531	0.73007	0.829591	0.980077	0.952229	0.203366	0.267868	-0.342306	-0.115059	0.0579555	-0.0559525	0.00125128	0.0513588	0.443809	0.321111	-0.234912	-0.111824	-0.0595428	-0.181635	0.0936018	0.647449	0.675037	0.257984	57799.8	45591.3	51245.5	53346	53346	49296	54736	46511.2	51179.9	47362.7	49110.6
A0A3Q0L382	VV1_1155	VV1	ftsE	Cell division ATP-binding protein FtsE							-0.136237	-0.192594	-0.0666202	1.19748	-0.234134	0.0321306	0.63299	0.221818	0.808675	0.501456	0.406249	0.820402	0.217169	0.182958	0.0124752	0.0647137	0.0948494	0.172164	0.986155	0.61974	0.160811	1.44705	-0.155038	0.163464	0.250693	0.476246	0.467217	0.267974	19968.3	23212.2	19660.7	19831.4	19831.4	20562.7	18169	20311.4	18773.4	51185.9	16860.6
Q8DD54	VV1_1158	VV1	rpoH	RNA polymerase sigma factor RpoH									0.000877503				NA	NA	0.998557	NA	NA	NA	2.49114				1.35792e-06	NA	NA	NA				2.00348	NA	NA	NA	0.387633	1123.96	6319.11	1004.84	0	0	0	0	0	1005.45	0	0
Q8DD53	VV1_1160	VV1	glpE	Thiosulfate sulfurtransferase GlpE							-0.266801						0.513625	NA	NA	NA	NA	NA	3.21089				0.360929	NA	NA	NA					NA	NA	NA	NA	1073.3	9937.96	1055.95	0	0	0	892.087	0	0	0	0
A0A3Q0L371	VV1_1161	VV1	glpG	GlpG protein (Membrane protein of glp regulon)								-0.540964	0.0702112	-0.33292	0.161642	0.295071	NA	0.00424453	0.722544	0.0437054	0.168569	0.0236448		0.513365	0.056474	0.247392	NA	0.00409755	0.675552	0.0605243	-0.125448	0.110234	0.147905	0.472252	0.408325	0.580249	0.172804	0.013245	0	8115.57	6467.06	6725.24	6725.24	7676.79	6084.66	5577.93	6789.58	7328.7	7522.58
A0A3Q0L3B6	VV1_1162	VV1	fliL	Flagellar protein FliL							0.00651637	0.208886	-0.000675188	-0.224217	-0.212134	-0.309209	0.982046	0.150541	0.992586	0.0652742	0.22042	0.0494556	0.117337	-0.0153502	0.0889056	0.103708	0.181266	0.984903	0.603957	0.555795	0.319707	-0.238892	-0.122553	-0.204826	0.051208	0.428057	0.632939	0.389405	45632.2	49498.7	41111.3	43724.5	43724.5	44175.4	45838.8	57210.4	41092.1	34821.3	37745.6
Q8DD48	VV1_1165	VV1	plsB	Glycerol-3-phosphate acyltransferase							-0.0384491	-0.119117	-0.545728	-0.348469	-0.561316	-0.703689	0.883456	0.941751	0.0603337	0.420506	0.10086	0.130798	0.180013	-0.303132	0.0367269	-0.0319728	0.767636	0.290549	0.814228	0.872059	0.0993448	-0.105873	0.0211387	-0.189933	0.462716	0.694234	0.950483	0.254185	32802.9	37162.2	49146	50413.2	50413.2	48068.8	31940.2	34217.1	33667.3	31285.1	34164.2
Q8DD47	VV1_1166	VV1	lexA	LexA repressor							0.012528	-0.124818	-0.124273	-0.00596602	0.0780635	-0.0194838	0.951254	0.380475	0.364652	0.943263	0.176436	0.830745	0.0141133	0.169515	0.192074	0.172933	0.807776	0.0280348	0.0136207	0.0288102	-0.123232	0.287822	0.394411	0.277723	0.381646	0.171881	0.00467805	0.0512678	47009.6	47471.7	48373.6	55262.3	55262.3	54533.9	47419.6	43537.3	44381.2	54180.3	58334.9
A0A3Q0L390	VV1_1167	VV1	tcmP	O-methyltransferase-related protein													NA	NA	NA	NA	NA	NA					NA	NA	NA	NA					NA	NA	NA	NA	0	0	0	0	0	0	0	0	0	0	0
Q8DD46	VV1_1168	VV1	sthA	Soluble pyridine nucleotide transhydrogenase							-0.00331797	0.0750803	0.0255636	0.155613	0.159242	-0.191909	0.975264	0.641919	0.973418	0.177611	0.175406	0.198713	-0.595088	-0.383582	-0.326709	-0.240335	0.000365107	0.00210555	0.00829622	0.0071468	-0.516689	-0.253533	-0.19303	-0.457808	0.00899863	0.413	0.362888	0.0918458	86815.6	57472.3	71848.7	57288.8	57288.8	60823.4	86616.1	60542.4	73133.2	61347	63974.5
A0A3Q0L3D2	VV1_1169	VV1	fabR	Unsaturated fatty acid biosythesis repressor FabR_ TetR family									0.622826				NA	NA	0.736686	NA	NA	NA					NA	NA	NA	NA			-3.79147		NA	NA	0.270943	NA	0	0	20015.3	0	0	0	30284.1	0	30821.3	0	2225.9
Q8DD43	VV1_1171	VV1	trmA	tRNA/tmRNA (uracil-C(5))-methyltransferase							-0.0658273	0.294267	-0.0635173	-0.511305	-0.0959083	0.101715	0.802463	0.0216462	0.719537	0.0482322	0.775877	0.692432	-0.463571	0.668242	0.536295	0.414141	0.000639977	0.000880338	0.0440659	0.0059844	-0.103477	0.220454	0.503904	0.579373	0.415733	0.467	0.00351606	0.0379275	45604.9	33072.2	44759.2	64911.7	64911.7	59641.8	43570.8	40555.2	42831.3	49902.8	60736.8
Q8DD41	VV1_1173	VV1	btuB	Vitamin B12 transporter BtuB							0.00592585	0.142256	0.165303	0.252428	0.131552	0.000183686	0.985955	0.311105	0.337237	0.0318412	0.0849321	0.998828	-0.616088	-0.160425	-0.101315	-0.109379	3.17443e-05	0.0232791	0.143424	0.0999262	-0.479758	-0.0732996	-0.135066	-0.274498	0.00747703	0.726529	0.295242	0.100892	582673	380158	514509	479617	479617	476944	585071	419554	576972	548389	525407
A0A3Q0L3D5	VV1_1195	VV1	pssA	CDP-diacylglycerol--serine O-phosphatidyltransferase							-0.141827	0.26632	-0.147141	-0.262822	-0.194349	-0.219455	0.601982	0.269129	0.349895	0.0461116	0.0517512	0.223115	-0.0689282	-0.0859327	-0.0641188	-0.152717	0.328816	0.215207	0.366695	0.0489754	0.339219	-0.201614	-0.111327	-0.225032	0.160527	0.345075	0.388369	0.258115	65726.1	62659.7	67973	65018.2	65018.2	61145.4	59572.2	75363	61382.2	53376.6	56823.8
A0A3Q0L3C5	VV1_1196	VV1		Predicted acyltransferase		up			down		-0.449621	1.16858	0.404869	0.458191	-0.847459		0.255533	0.000288195	0.153786	0.0839566	0.00194321	NA	-0.305787	-0.358325	0.587228	-0.437683	0.0307808	0.0458959	0.00453791	0.0298867	1.31242	-0.305003	-0.6651		0.000530486	0.376454	0.0211978	NA	2547.4	2060.85	1301.77	1955.73	1955.73	961.123	1865.29	4632.6	1723.5	1395.07	1086.92
Q8DD33	VV1_1197	VV1	murB	UDP-N-acetylenolpyruvoylglucosamine reductase							0.0485227	0.482007	0.491716	0.456677	0.916663	0.368945	0.881743	0.241786	0.565748	0.30292	0.0911838	0.363978	-0.829136	0.28326	-0.0384428	0.299596	0.0327641	0.691537	0.774327	0.594996	-0.395652	0.248221	0.386505	0.176826	0.0481854	0.614721	0.335746	0.612052	103551	58285.2	55335.1	53880.1	53880.1	68106.4	107093	81406	77807.6	92415.2	101712
Q8DD30	VV1_1200	VV1	coaA	Pantothenate kinase							0.443769	-0.590728	0.102822		1.61008		0.161542	0.323653	0.621632	NA	0.160655	NA	0.36485		-0.607369		0.219718	NA	0.279306	NA	-0.669647	-0.0413602	0.899892	0.33658	0.170708	0.885644	0.05948	0.0545001	17267.6	22236.4	24592.7	16142.5	16142.5	0	23486.6	14765.1	26409.4	25663	49278
Q8DD27	VV1_1203	VV1	tuf	Elongation factor Tu 1							-0.0852422	0.00765534	0.228113	0.0814803	0.0543769	-0.0867295	0.788061	0.961109	0.426823	0.706126	0.668755	0.53656	-0.289814	0.117754	0.306388	0.136838	0.0335884	0.430476	0.0802727	0.271078	-0.196916	-0.028879	0.132651	-0.178005	0.110833	0.937429	0.438275	0.455283	1.17735e+06	963081	902171	1.11563e+06	1.11563e+06	991930	1.1098e+06	968205	1.05671e+06	1.03577e+06	1.15848e+06
A0A3Q0L3D9	VV1_1205	VV1	secE	Protein translocase subunit SecE							0.1012	-0.325005	0.171101	0.368348	0.0348374	-0.306579	0.946377	0.208603	0.794602	0.417303	0.97811	0.651422	-0.127781	-0.0038973	0.238921	0.255357	0.0359276	0.984903	0.489712	0.659596	-0.553986	0.19335	0.102658	-0.222323	0.160472	0.763272	0.852931	0.642043	51138.2	46803.6	51567.9	60855.8	60855.8	61553	54854.1	37363.1	58061.2	66388.1	62343.2
Q8DD25	VV1_1206	VV1	nusG	Transcription termination/antitermination protein NusG							-0.0230793	-0.144068	0.0964391	0.100868	0.000833706	-0.145349	0.899723	0.282828	0.489302	0.375264	0.998853	0.135358	-0.173228	-0.0961435	0.00045619	-0.0188723	0.0109762	0.213777	0.984113	0.830505	-0.294217	-0.0917142	-0.0951493	-0.26066	0.0487118	0.602044	0.371056	0.0682225	376993	334339	340546	340653	340653	336120	371010	302564	364088	341663	340850
Q8DD24	VV1_1207	VV1	rplK	50S ribosomal protein L11							-0.00429364	-0.00308817	0.110916	0.234695	0.0648983	-0.138409	0.979634	0.966413	0.388104	0.0728429	0.375746	0.146491	-0.298833	-0.184755	-0.101936	-0.049379	0.000701481	0.0225836	0.100179	0.354635	-0.297628	-0.0609763	-0.147954	-0.298705	0.0251447	0.727582	0.166996	0.0505281	788881	641289	712762	664139	664139	688779	786537	639918	769722	737867	694696
Q8DD23	VV1_1208	VV1	rplA	50S ribosomal protein L1							0.097273	0.106695	0.094767	0.245958	0.149111	0.0251714	0.567909	0.341504	0.581752	0.0471665	0.0734984	0.897153	-0.119162	-0.046684	-0.0245035	0.0376689	0.040334	0.395629	0.672985	0.45737	-0.10974	0.104507	0.0298408	-0.0319268	0.334527	0.598269	0.807125	0.858711	866018	797362	816111	802366	802366	837700	926423	858567	871519	936994	889733
Q8DD22	VV1_1209	VV1	rplJ	50S ribosomal protein L10							0.00791944	-0.0123864	-0.0277484	0.360265	0.160801	-0.126796	0.978024	0.906892	0.865854	0.103286	0.11407	0.219565	-0.387221	-0.185531	-0.127808	-0.010622	0.00105369	0.0663481	0.0587048	0.889023	-0.407527	0.202483	0.0607413	-0.10967	0.0494071	0.49109	0.689916	0.512487	646861	494591	634418	580632	580632	629764	650422	490363	622332	716103	649093
Q8DD21	VV1_1210	VV1	rplL	50S ribosomal protein L7/L12							-0.0606396	-0.129215	0.326422	-0.17003	0.268274	0.404173	0.783511	0.62934	0.333258	0.578305	0.51655	0.335797	-0.332104	0.380137	0.211042	0.129978	0.00097479	0.297235	0.188461	0.571096	-0.40068	-0.116315	0.152893	0.207729	0.230588	0.655774	0.780372	0.642121	644926	512314	482659	558689	558689	528163	618380	468424	605206	558327	672866
Q8DD20	VV1_1211	VV1	rpoB	DNA-directed RNA polymerase subunit beta							0.0442975	0.0733267	0.0833204	0.197037	0.0479374	-0.0830635	0.838886	0.575865	0.467087	0.101059	0.467208	0.387766	-0.221708	-0.167821	-0.0915194	-0.0254067	0.013121	0.0134488	0.145716	0.642819	-0.192679	-0.0541044	-0.126902	-0.191791	0.130301	0.743967	0.158478	0.138885	787436	675265	743352	697661	697661	730376	811989	710474	787547	758559	721232
Q8DD19	VV1_1212	VV1	rpoC	DNA-directed RNA polymerase subunit beta'							0.0180674	0.179211	0.0422053	0.164886	0.0647994	-0.00221313	0.928041	0.176243	0.683814	0.159368	0.336932	0.980504	-0.241767	-0.167418	-0.124511	-0.0843603	0.00213559	0.0116341	0.0568094	0.132853	-0.0806239	-0.0447381	-0.101917	-0.128779	0.513534	0.780358	0.199992	0.245659	674639	570548	632772	580451	580451	596832	683141	646011	651556	631662	607116
A0A3Q0L3E0	VV1_1213	VV1	rsd	Regulator of sigma D							0.0869262	-0.466431	-0.24543	-0.264186	-0.151441	-0.540703	0.881743	0.165077	0.138417	0.0499766	0.381267	0.147699	0.45652	0.19979	0.384374	0.0886323	0.0262428	0.0165458	0.000895099	0.0919543	-0.0968365	0.181034	0.478363	-0.206641	0.718923	0.394904	0.0503649	0.485049	120901	165903	116027	151449	151449	123378	128409	120073	97876.1	110962	136357
A0A3Q0L3E3	VV1_1215	VV1		Uncharacterized protein							1.43641	3.4734		2.41512			0.696898	0.155403	NA	0.430478	NA	NA	-1.99469	0.550603		0.106178	0.281207	0.961797	NA	0.994357	0.0423067				0.940489	NA	NA	NA	3725.04	934.694	1912.45	0	0	2058.51	10081.7	10381.7	0	14940.4	6280.86
Q8DD14	VV1_1218	VV1	hemE	Uroporphyrinogen decarboxylase							0.0389987	0.00636851	0.0606327	0.235906	0.112501	-0.144014	0.82608	0.968325	0.612716	0.0632935	0.123759	0.177623	-0.317053	-0.281973	-0.35491	-0.134337	0.000644313	0.0017413	0.00095798	0.0438007	-0.349683	-0.1067	-0.303041	-0.338984	0.0103361	0.513438	0.0110262	0.0332735	204279	163976	188517	147405	147405	171756	209876	164702	196609	182593	159360
A0A3Q0L3E9	VV1_1221	VV1	ghrA	D-3-phosphoglycerate dehydrogenase							0.155693	-0.678777	0.136849	-0.578357	-0.315482	-0.391007	0.936211	0.0538408	0.935791	0.0980046	0.477163	0.0295871	1.23062	0.435493	0.521745	0.129708	6.69956e-05	0.310311	0.293871	0.607089	0.396145	-0.279713	0.0694137	-0.398148	0.351628	0.912422	0.742549	0.749408	28820.4	67632	30860	44305.4	44305.4	33763	32104.7	42249.3	33930.6	27950.5	35603
A0A3Q0L3D8	VV1_1222	VV1	yjaG	Uncharacterized protein		down					0.204057	-0.82248	-0.107416	0.486398	0.321617	-0.22445	0.587463	0.00817298	0.609272	0.0435781	0.220534	0.205072	0.339309	-0.429306	-0.597772	-0.0337006	0.0670202	0.0121759	0.0109438	0.812063	-0.687228	0.164508	-0.168738	-0.150734	0.00597123	0.528185	0.408731	0.472993	2130.84	2695.83	3009.09	1988.33	1988.33	2939.62	2454.59	1524.41	2793.19	3130.56	2484.88
A0A3Q0L3E5	VV1_1224	VV1	hupA	DNA-binding protein HU-alpha							0.0453266	-0.194505	-0.0607277	-0.0624123	0.194162	0.00565496	0.846727	0.525301	0.793069	0.734576	0.0489641	0.990294	0.0980036	-0.0291023	-0.118222	0.0364992	0.0888874	0.75179	0.199436	0.618286	-0.141828	-0.0307869	0.136667	0.102882	0.578824	0.893698	0.428633	0.613553	836063	894831	830488	765147	765147	851767	862748	781969	796256	779444	875374
A0A3Q0L3E4	VV1_1225	VV1	yjaH	Peptidyl-prolyl cis-trans isomerase							-0.0362753	-0.233698	-0.178544	-0.281814	-0.194396	-0.167356	0.895095	0.13961	0.209353	0.0475816	0.079972	0.148307	0.530761	0.0265096	0.0320457	-0.0693669	0.000271624	0.731517	0.56466	0.275827	0.333339	-0.0767606	0.0161936	-0.0581788	0.0624928	0.687892	0.925394	0.697681	21174.9	30591.2	24986.3	25547.5	25547.5	23813.3	20649.1	26016.4	22077.7	20933.8	22326.9
Q8DD07	VV1_1226	VV1	purD	Phosphoribosylamine--glycine ligase							-0.0501583	0.362202	-0.0219697	0.230911	0.0491975	-0.191614	0.846957	0.05416	0.861976	0.178577	0.672564	0.0569365	-1.19328	-0.278627	-0.177333	-0.088658	3.09564e-06	0.0345283	0.0857331	0.13258	-0.780924	-0.0257458	-0.106166	-0.258302	0.00140643	0.870517	0.288794	0.0513491	340498	148902	310012	274155	274155	291534	328864	191397	305327	299926	283665
Q8DD06	VV1_1227	VV1	purH	Bifunctional purine biosynthesis protein PurH							-0.0530595	0.161326	-0.0886962	0.00658139	-0.0585293	-0.278785	0.803259	0.270065	0.631187	0.969968	0.511419	0.0268142	-0.721134	-0.139133	-0.15684	-0.0154612	1.98547e-05	0.0999274	0.0821435	0.881568	-0.506748	-0.0438559	-0.126673	-0.20555	0.00678206	0.852169	0.381402	0.212267	337253	204585	324691	291244	291244	321230	325075	228790	305330	296188	279665
A0A3Q0L3B4	VV1_1230	VV1		Methyl-accepting chemotaxis protein							0.0209605	0.554898	-0.412409	-1.45267	-0.612112	-3.86195	0.978838	0.102038	0.136136	0.0931147	0.608008	0.0919846	0.731564	2.71936	1.64148	2.2413	0.00241655	4.04288e-07	0.541421	0.251377	1.2655	1.6791	1.44177	-1.20824	0.00170188	0.580249	0.937985	0.0170935	17110	28410.1	17135.4	53459.8	53459.8	81020.2	17360.4	41736.3	12875	41229.4	34975.5
P64129	VV1_1231	VV1	fis	DNA-binding protein Fis													NA	NA	NA	NA	NA	NA					NA	NA	NA	NA					NA	NA	NA	NA	0	0	0	0	0	0	0	0	0	0	2117.45
Q8DD03	VV1_1233	VV1	prmA	Ribosomal protein L11 methyltransferase						down	-0.0554044	-0.149452	-0.0509124	0.0501556	-0.192048	-0.585794	0.802812	0.357438	0.786168	0.679475	0.0842064	0.0243897	-0.350462	-0.475708	-0.354151	-0.242866	0.00067559	0.000591322	0.00520659	0.0204181	-0.44451	-0.37464	-0.495287	-0.777748	0.0251952	0.158696	0.0111024	0.0171192	69738.1	54697.9	70687.1	55300.7	55300.7	59735.2	67110.7	49315.2	68236.1	52630.3	48408.1
A0A3Q0L3A7	VV1_1234	VV1	accC	Biotin carboxylase							-0.0257	0.140171	0.0212529	0.1665	0.0611095	-0.0404818	0.882358	0.265144	0.861976	0.119722	0.322262	0.658791	-0.371703	-0.224434	-0.16291	-0.14024	0.000409502	0.00275242	0.0119397	0.0222892	-0.205832	-0.0791873	-0.123053	-0.201975	0.100057	0.613078	0.165566	0.106762	430320	332581	391778	349944	349944	355487	422722	366517	397592	376357	365086
Q8DD00	VV1_1236	VV1	aroQ	3-dehydroquinate dehydratase							0.219576	-0.141094	-0.0343071	-0.225073	-0.248777	-0.17208	0.731324	0.548256	0.867742	0.180123	0.13072	0.392045	0.039412	-0.520088	-0.307205	-0.66812	0.758248	0.00118155	0.0301929	0.000618648	-0.321258	-0.710854	-0.521675	-0.805893	0.315899	0.0575582	0.0251922	0.0265111	2814.44	2892.39	3316.86	2680.7	2680.7	2087.39	3277.11	2622.91	3238.91	1978.84	2256.11
Q8DCZ9	VV1_1237	VV1	acsA	Acetyl-coenzyme A synthetase			down	down	down	down	-0.0655461	0.0987079	-1.51709	-1.38766	-1.427	-1.65078	0.736675	0.587941	1.90262e-05	4.29657e-05	1.69295e-06	0.000392074	1.3468	-0.305343	-0.202017	-0.307327	4.13732e-07	0.00306214	0.0207146	0.0360572	1.51106	-0.175916	-0.111922	-0.441017	3.71492e-05	0.304739	0.268169	0.031655	275752	701369	272969	237301	237301	220597	263504	751036	95372.6	84424.4	88253.5
A0A3Q0L3E6	VV1_1239	VV1		Predicted signal-transduction protein containing cAMP-binding and CBS domains							0.0232444	0.469595	0.85619		1.49966	-2.66759	0.840761	0.0121692	0.796556	NA	0.572419	0.320144	0.383297	-2.9476	-0.80038	-0.133368	0.366481	0.123774	0.609003	0.901218	0.829648		-0.156915	-3.65714	0.00175468	NA	0.925348	0.13447	34408	44879	23848	13693.5	13693.5	21742.3	34966.8	62144.9	43170.9	0	38721.8
A0A3Q0L3G2	VV1_1243	VV1	actP	Sodium:solute symporter family protein		up						0.853033					NA	0.0162925	NA	NA	NA	NA					NA	NA	NA	NA					NA	NA	NA	NA	0	6512.56	0	0	0	0	0	11763.6	0	0	0
A0A3Q0L3F7	VV1_1246	VV1	tcsR	Transcriptional regulator_ LuxR family								-0.142194				0.093449	NA	0.62934	NA	NA	NA	0.647088	2.79934	0.385817	0.458343	0.211902	8.15837e-05	0.0134488	0.0742181	0.222538					NA	NA	NA	NA	1334.78	9291.67	900.833	1237.71	1237.71	1043.36	0	8419.55	0	0	0
Q8DCZ0	VV1_1247	VV1	dsbD	Thiol:disulfide interchange protein DsbD							-0.0578883	0.366213	-0.218778	-0.379164	-0.0713394	0.395482	0.866547	0.274709	0.395566	0.146017	0.727061	0.0741688	0.247759	-0.0890017	0.0845078	-0.573053	0.517231	0.333704	0.531595	0.000330812	0.67186	-0.249388	0.231946	0.0412065	0.0154079	0.542003	0.422339	0.873768	22975.7	27280.4	26101.2	27675.8	27675.8	17545	22072	35163.5	22428.6	18868.1	26340.5
A0A3Q0L3G3	VV1_1249	VV1	aspA	Aspartate ammonia-lyase		down		up	up		-0.021371	-0.652815	0.368625	1.79535	1.03112	-0.266033	0.910999	0.0158166	0.686839	4.29657e-05	0.00777196	0.6879	2.24492	-0.658707	-0.531023	0.256271	1.68668e-08	0.240097	0.380332	0.691598	1.61347	0.768023	0.131472	-0.378387	0.000107139	0.248371	0.702503	0.557737	13243.9	62777.3	20381.3	14105.1	14105.1	24343.1	13049.1	39928.8	26314.7	44812.2	28825.4
A0A3Q0L3F4	VV1_1250	VV1	fxsA	Protein affecting phage T7 exclusion by the F plasmid		down				up	0.162738	-0.971502	-0.117758	-0.428198	0.145838	0.866002	0.678816	0.00133052	0.655972	0.0252817	0.598884	0.00143678	0.992324	0.741735	0.616368	0.0774838	0.000149122	0.000668516	0.153157	0.546101	-0.141916	0.431295	0.879963	1.06124	0.466793	0.181928	0.00180283	0.00389996	11172	22225.5	11442.7	17541.9	17541.9	12074.1	12506.1	11334.4	10545.9	14220.5	19407.8
A0A3Q0L3C6	VV1_1251	VV1	trmL	tRNA (cytidine(34)-2'-O)-methyltransferase		down					-0.224145	-0.968683	-0.0955782	-0.543496	-0.7051	-0.554426	0.601982	0.000871549	0.745558	0.0122432	0.0553531	0.0243897	1.10588	-0.124342	0.317223	-0.0931421	1.67347e-05	0.371326	0.246904	0.454426	0.361339	-0.57226	-0.292299	-0.55199	0.126669	0.194343	0.362837	0.117965	20409	43926.2	20559.5	25615.7	25615.7	19274.1	17472.2	22445.1	19241.6	12941.2	15712.7
A0A3Q0L3B5	VV1_1252	VV1	sodA	Superoxide dismutase	down	down		down	down	down	-0.724633	-0.835914	-0.326423	-0.945573	-1.2334	-1.47055	0.0385222	0.00234959	0.179325	0.000222988	8.98352e-05	0.00096287	2.94904	0.225247	0.332143	0.315557	1.28406e-08	0.0174256	0.00428162	0.0159729	2.83776	-0.393903	-0.574839	-0.828574	7.91985e-06	0.218083	0.0258814	0.0250348	79200.2	611612	132480	166776	166776	164870	47928.1	342642	105654	80410	70932.1
A0A3Q0L3C0	VV1_1255	VV1	cpxP	P pilus assembly/Cpx signaling pathway_ periplasmic inhibitor/zinc-resistance associated protein											-0.298648	-0.405409	NA	NA	NA	NA	0.0512075	0.058804		0.217568	0.381429	0.181134	NA	0.0441025	0.0182121	0.221417					NA	NA	NA	NA	0	0	4090.88	5328.9	5328.9	4638.13	0	3237.94	0	0	4332.48
Q8DCY1	VV1_1257	VV1	pfkA	ATP-dependent 6-phosphofructokinase							-0.0491508	-0.113156	0.135586	-0.188071	-0.163963	0.0573459	0.833433	0.320667	0.378172	0.119674	0.0513975	0.588521	-0.0299181	0.473892	0.609597	0.383118	0.674802	0.000644778	0.00010199	0.000789033	-0.0939231	0.150235	0.310048	0.304878	0.460291	0.438598	0.0253452	0.0661721	457305	447919	426793	651215	651215	556605	441987	414129	468849	520305	581255
Q8CWL1	VV1_1259	VV1	groS	10 kDa chaperonin 1							-0.0814923	-0.120593	0.0272717	0.00307365	-0.187397	-0.346858	0.724045	0.369151	0.896605	0.965968	0.111101	0.0243897	-0.122505	-0.185491	-0.053994	-0.12015	0.10759	0.0660327	0.550475	0.165421	-0.161605	-0.209689	-0.268663	-0.49428	0.264648	0.303476	0.0532882	0.0170935	393959	361888	366136	352686	352686	336879	372323	332868	373123	322648	309725
Q9ALA9	VV1_1260	VV1	groL	60 kDa chaperonin 1							-0.0310124	0.109538	-0.0366719	0.0716532	-0.0158838	-0.152321	0.881743	0.376757	0.751924	0.498375	0.802202	0.073484	-0.163629	-0.201106	-0.142521	-0.114212	0.0140983	0.0104701	0.0213314	0.0360572	-0.0230791	-0.0927807	-0.121733	-0.229862	0.846178	0.563492	0.188159	0.0722645	738617	659420	711085	644196	644196	656962	722909	711437	693237	650058	637143
A0A3Q0L3C9	VV1_1261	VV1		Uncharacterized low-complexity protein		down		down		down	-0.358636	-1.06079	0.0650392	-0.792833	-0.746785	-1.54876	0.755951	0.0273352	0.921156	0.0128256	0.101357	0.0269648	0.794724	0.90211	0.917576	0.97869	0.0902003	0.0201609	0.0157352	0.0182119	0.0925731	0.0442372	0.105752	-0.635112	0.665222	0.797045	0.795017	0.589056	96195.7	166875	72683.3	137294	137294	143235	75023.1	79994.9	76034.9	78402.5	81817.8
Q8DCX6	VV1_1264	VV1	efp	Elongation factor P							-0.0777813	-0.300337	0.0973926	0.0930599	-0.0188017	-0.102025	0.729658	0.147011	0.668589	0.392397	0.889211	0.523772	-0.278438	-0.279522	-0.142124	-0.196016	0.0105223	0.00946888	0.193181	0.0576909	-0.500994	-0.283855	-0.258319	-0.395434	0.0221071	0.276211	0.16593	0.0918967	129285	106594	117219	106222	106222	102327	122500	86560.6	125405	103007	104846
A0A3Q0L3D1	VV1_1265	VV1		PHB domain-containing protein							-0.035337	0.156958	0.461839	0.302651	0.198649	0.39663	0.899723	0.267006	0.0216321	0.0416716	0.11407	0.103151	0.114657	0.224687	0.0819993	0.0970909	0.186662	0.0492751	0.438275	0.360901	0.306953	0.0654998	-0.18119	0.0318821	0.0565475	0.722274	0.201156	0.928747	36358.8	39366.3	28700.7	30379.3	30379.3	30698.7	35479	43890.8	39529.4	41365.5	34864
A0A3Q0L3H2	VV1_1268	VV1	frdB	Succinate dehydrogenase iron-sulfur subunit						up	-2.44842	-1.23906	-1.5084	0.286657	-0.0145352	1.33949	0.642313	0.712082	0.450886	0.484104	0.885456	0.00173314	-0.660417	0.87547	1.48671	0.314364	0.807776	0.224656	0.0768645	0.354635	0.548943	2.67053	2.98057	3.16225	0.124246	0.000906946	5.8181e-05	0.000154375	67428.5	42661.7	40614.3	113821	113821	50502.4	12353.6	18073.5	14276	90889.6	112680
A0A3Q0L3H4	VV1_1269	VV1	frdA	Fumarate reductase flavoprotein subunit							0.00242392	0.0695646	-0.1939	0.0561056	0.239848	0.563268	0.990828	0.511175	0.123457	0.641645	0.0108751	0.00597662	1.58553	1.79505	1.87929	1.58713	2.64875e-08	6.84049e-07	4.66149e-07	5.6686e-06	1.65267	2.04506	2.31304	2.3443	5.99413e-06	7.923e-05	3.68325e-07	1.38374e-05	45349.4	136102	64153.2	236016	236016	192749	45425.7	142826	56085.2	231458	278704
Q8DCX0	VV1_1270	VV1	epmA	Elongation factor P--(R)-beta-lysine ligase													NA	NA	NA	NA	NA	NA					NA	NA	NA	NA					NA	NA	NA	NA	0	0	0	0	0	0	0	0	0	0	5905.72
A0A3Q0L3C7	VV1_1272	VV1	phaD	Transcriptional reguator_ TetR family		down					0.437347	-1.60353	-0.212026	-0.631826	0.0369822	-0.496078	0.513625	0.000450461	0.562243	0.164084	0.663651	0.424341	0.40738	0.156026	0.13166	-0.169098	0.156596	0.0502578	0.105469	0.55052	-1.6335	-0.263775	0.380668	-0.453151	0.000139292	0.678662	0.208355	0.359317	67869.4	90013.5	84159.7	92201.5	92201.5	74851.5	91902.7	29620.8	72657.1	60516.6	94595.6
A0A3Q0L3I3	VV1_1273	VV1	recJ	Uncharacterized protein							-0.169609	-0.0180701	0.00977162	0.0274691	0.0618434	-0.134657	0.377959	0.876277	0.972402	0.810376	0.408367	0.285042	-0.67874	-0.0570601	0.0217439	-0.0478588	1.76687e-05	0.290549	0.77103	0.413321	-0.527201	-0.0393626	0.0738158	-0.192288	0.00285432	0.850306	0.497464	0.223963	81408.4	50856.7	78959.5	80158.6	80158.6	76383.1	72378.9	50223.7	79496.1	77356.4	83669.4
A0A3Q0L3D4	VV1_1275	VV1	envC	Membrane-bound metallopeptidase							-0.216603	0.189008	0.648881	-0.399473	-0.99512	-0.053996	0.853288	0.301971	0.512056	0.0771193	0.196347	0.826419	-0.678163	0.256034	0.345384	0.0839277	0.0901705	0.181668	0.100179	0.700264	-0.272553	-0.79232	-1.29862	-0.61895	0.446829	0.452302	0.186611	0.457817	13166.8	8228.72	8923.04	11336.6	11336.6	9457.53	11331.2	9380.57	13990.9	8078.55	5687.52
A0A3Q0L3H7	VV1_1276	VV1	cysE	Serine acetyltransferase							-0.0572346	-0.436694	0.217823	-0.974014	-0.25838	0.054102	0.840761	0.0756293	0.442245	0.288542	0.0849082	0.818738	0.217693	0.764851	0.0832095	-0.0168136	0.0459139	0.332391	0.40147	0.868766	-0.161766	-0.426986	-0.392993	-0.180535	0.41879	0.220848	0.100379	0.50255	48410.3	56295	46720.9	49494.9	49494.9	46179.6	46527.3	41592.2	54335.4	40415.4	41379
Q8DCW4	VV1_1277	VV1	gpsA	Glycerol-3-phosphate dehydrogenase [NAD(P)+]							-0.0621269	-0.0839135	-0.0973091	-0.00684453	-0.0876083	-0.0450059	0.731367	0.446407	0.488952	0.945833	0.342687	0.654447	0.000907656	0.0019292	-0.0313957	0.0410717	0.979947	0.984903	0.671178	0.53207	-0.0208789	0.0923938	-0.0216949	0.0933749	0.84559	0.618317	0.887846	0.481387	70101.7	70145.9	69052.8	67566.3	67566.3	71046.9	67147	66182.3	64548.8	68817.9	63585.4
Q8DCW3	VV1_1278	VV1	secB	Protein-export protein SecB							-0.00355836	-0.00490102	0.108664	0.169032	-0.00653775	-0.0487057	0.979916	0.963055	0.418813	0.153079	0.923912	0.626186	-0.18749	-0.152427	-0.039017	-0.0884121	0.0141295	0.0592918	0.554235	0.174571	-0.188832	-0.0920587	-0.154219	-0.245782	0.123832	0.599426	0.140745	0.0918458	619636	544123	580698	565204	565204	546180	618110	542277	626126	587421	562648
A0A3Q0L3I0	VV1_1280	VV1	yibN	Rhodanese-related sulfurtransferase							-0.0166487	-0.118495	0.0860495	-0.00984632	-0.0390194	-0.17014	0.940319	0.332236	0.494718	0.926759	0.572419	0.101568	-0.168975	-0.171264	-0.0409852	-0.11114	0.0225319	0.0198075	0.48467	0.0426167	-0.270821	-0.26716	-0.166054	-0.367329	0.0584046	0.152687	0.107834	0.0301415	258961	230339	236056	229444	229444	218553	255990	212176	250563	208207	223321
Q8DCW1	VV1_1281	VV1	gpmI	2_3-bisphosphoglycerate-independent phosphoglycerate mutase							-0.0395828	-0.0900576	0.0609965	-0.0121482	-0.118212	0.0200891	0.882164	0.449619	0.598077	0.889563	0.123274	0.855356	-0.157419	0.14795	0.234299	0.150498	0.079681	0.0232718	0.00826594	0.0675871	-0.207893	0.0748053	0.0550906	0.109591	0.132248	0.61115	0.520712	0.308945	691451	619974	649641	764195	764195	721070	672737	582456	677696	713762	704075
Q8DCV8	VV1_1284	VV1	psd	Phosphatidylserine decarboxylase proenzyme							-0.0470768	-0.203375	0.0994096	-0.0263307	-0.116015	-0.0613337	0.83442	0.12588	0.432807	0.78274	0.28993	0.656267	-0.0543559	-0.0615548	-0.117731	-0.138544	0.522723	0.346916	0.140435	0.0922849	-0.210654	-0.187295	-0.333156	-0.299287	0.0858672	0.289819	0.0218948	0.0716678	180453	173780	171094	157687	157687	155428	174659	150931	183299	160983	145503
Q8DCV7	VV1_1285	VV1	rsgA	Small ribosomal subunit biogenesis GTPase RsgA 1							-0.152152	-0.107862	-0.0518713	-0.303335	-0.155459	0.168892	0.589767	0.430271	0.641011	0.0383462	0.154667	0.138473	-0.304594	0.258045	0.310314	0.0437761	0.00797925	0.00145468	0.00390494	0.338595	-0.260304	0.00658152	0.206727	0.26454	0.121575	0.984581	0.0741249	0.0691143	35070.9	28395.8	31218.1	38709.7	38709.7	32179.9	31560.5	26350.3	30115.6	30253.3	34755.4
A0A3Q0L3I5	VV1_1290	VV1	yjeE	ATPase YjeE_ predicted to have essential role in cell wall biosynthesis							0.174548	0.483659	0.00766585	0.64792	0.0478953	0.0275502	0.847882	0.39729	0.976815	0.204273	0.879809	0.857526	-1.08156	-0.168453	0.110726	-0.209598	0.00524506	0.697326	0.855131	0.641073	-0.772452	0.471801	0.150955	-0.189714	0.105412	0.504759	0.724303	0.838871	39454.3	18642.8	29996.1	32388.9	32388.9	25940	44528.6	26068	30155.9	41821.4	33482.3
A0A3Q0L3I2	VV1_1291	VV1	amiB	N-acetylmuramoyl-L-alanine amidase AmiB							-2.22933	1.58176	0.322083	1.85347	1.52109	1.95347	0.867234	0.351237	0.193994	0.36566	0.566258	0.342818	-3.80643	0.310467	0.188282	0.238434	0.310765	0.0527279	0.154939	0.0957294	0.0046549	1.84185	1.38729	1.86983	0.931896	0.484746	0.654342	0.336754	152545	10903	9367.87	10673.8	10673.8	11051.4	32531.4	32636.6	11711.1	41980.7	30634.6
Q8DCV0	VV1_1292	VV1	mutL	DNA mismatch repair protein MutL				up	down		0.0599094	-0.61657	0.0568538	1.6606	-0.698733	-0.118398	0.882165	0.118707	0.822268	0.021334	0.0110154	0.546751	0.0850457	-0.145777	0.596828	0.0817152	0.632678	0.67039	0.0306162	0.717163	-0.591433	1.45797	-0.158759	-0.0935368	0.100057	0.000251827	0.381402	0.479776	11947.2	12672.7	12831.4	19406	19406	13579.1	12453.8	8265.35	13347.1	36667.5	11956.3
Q8CWK9	VV1_1293	VV1	miaA	tRNA dimethylallyltransferase							-0.108153	0.36243	0.202813	0.0611497	-0.104452	0.0424169	0.747721	0.0851985	0.19382	0.783112	0.597775	0.717854	-0.20766	0.171252	0.176906	0.149347	0.162943	0.500062	0.260944	0.119721	0.262923	0.0295896	-0.130358	-0.011049	0.137644	0.906018	0.376486	0.941736	21939.8	18998.6	17060.7	19286.4	19286.4	18921.5	20355.2	24424.3	19635.9	20042.7	17939.4
Q8DCU9	VV1_1294	VV1	hfq	RNA-binding protein Hfq							-0.162307	-0.301091	0.00413186	-0.125822	-0.0772136	-0.156724	0.43058	0.0279539	0.994463	0.293593	0.479711	0.137242	-0.0786166	0.0757407	0.166175	0.0364073	0.265188	0.478511	0.162195	0.678238	-0.217401	-0.0542131	0.0848291	-0.124449	0.099946	0.85707	0.567799	0.534398	160215	151718	144410	162039	162039	148100	143167	123140	144824	139483	153595
A0A3Q0L3D7	VV1_1295	VV1	hflX	GTPase HflX				down			-0.24867		-0.238254	-1.60167	-0.23389	0.230119	0.547928	NA	0.598077	0.00240713	0.454746	0.529153	0.345885	0.0509319	0.108949	-0.728752	0.000894129	0.816313	0.74512	0.0124536		-1.31248	0.113313	-0.260379	NA	0.0772864	0.687984	0.606296	3999.22	5082.73	4078.57	4398.5	4398.5	2461.11	3366.03	0	3457.69	1392.16	3740.21
A0A3Q0L3J0	VV1_1296	VV1	hflK	Protein HflK							-0.00571162	0.0273604	-0.0953019	-0.198813	-0.109547	0.0561373	0.974341	0.824725	0.494718	0.119674	0.152623	0.605138	0.287138	0.138055	0.129635	0.0470151	0.00343008	0.0150729	0.0291889	0.366823	0.32021	0.0345437	0.11539	0.198454	0.0251447	0.88161	0.329239	0.183748	366898	447695	374657	409881	409881	387067	365448	456267	350707	359206	379910
A0A3Q0L3H9	VV1_1297	VV1	hflC	Protein HflC							-0.0291912	-0.258637	0.0717924	-0.15604	-0.0520126	-0.0668128	0.873985	0.0395725	0.600282	0.12152	0.508384	0.523334	0.294948	0.094171	0.11462	-0.0108912	0.000835306	0.125227	0.0889934	0.883843	0.0655022	-0.133662	-0.00918469	-0.149496	0.579251	0.440913	0.951854	0.231372	289167	354762	276782	299669	299669	274700	283375	296537	290904	265163	289058
Q8DCU4	VV1_1299	VV1	purA	Adenylosuccinate synthetase							-0.00788105	0.110227	0.0381841	-0.0316843	0.0768947	0.0579531	0.970789	0.358945	0.745558	0.680836	0.193326	0.646977	-0.0741906	0.0473641	-0.00194667	-0.00396878	0.21488	0.321585	0.971762	0.949217	0.0439171	-0.0225043	0.036764	0.0158002	0.740318	0.884886	0.697806	0.907852	502810	477606	469603	468969	468969	468313	500070	515527	482198	474734	494643
A0A3Q0L3I6	VV1_1303	VV1	mtaD	Cytosine deaminase							0.17727	0.488816	0.1798	1.00966	0.24271	0.0406615	0.609008	0.0979702	0.221963	0.0988914	0.132259	0.921193	-0.708606	-0.358441	-0.2926	-0.160635	0.0229263	0.0109649	0.00677405	0.137653	-0.39706	0.471416	-0.229689	-0.299773	0.00804713	0.569453	0.162848	0.1677	18315.4	11207.4	13254.7	10821.5	10821.5	11858	20710	15727.3	15013.9	20816.3	12804.1
A0A3Q0L3F2	VV1_1304	VV1	rnr	Ribonuclease R							-0.0399024	-0.303775	0.0190378	-0.392956	-0.265731	0.210178	0.882165	0.0366908	0.930346	0.0145514	0.0113962	0.0479563	0.957018	0.441096	0.569361	0.129039	1.5724e-05	0.000289844	8.35186e-05	0.0543916	0.693146	0.0291016	0.284592	0.320179	0.00079794	0.885644	0.0391223	0.0504681	55074.6	106916	55953.4	83027.4	83027.4	61188.7	53572.2	86615.8	56696.7	57851.9	69060.2
Q8DCT8	VV1_1305	VV1	rlmB	23S rRNA (guanosine-2'-O-)-methyltransferase RlmB							-0.223457	-0.244636	-0.104942	-0.781533	-0.408694	-0.0129187	0.584008	0.331452	0.773151	0.270332	0.147132	0.965167	0.332918	0.70431	0.253378	0.188131	0.0529586	0.231023	0.138312	0.403705	0.311739	0.0277187	-0.0503744	0.280154	0.257931	0.869144	0.988649	0.491852	18556.4	23372.9	17956.5	21404.1	21404.1	20457.6	15893.8	19727.4	16696.8	17020.6	16123.8
Q8DCT7	VV1_1306	VV1	gph	Phosphoglycolate phosphatase							0.0849981	0.233673	0.0672185	0.133417	-0.0500494	-0.354129	0.747721	0.188411	0.726055	0.379794	0.738449	0.262953	0.00938605	0.00078761	0.0720471	0.223965	0.885225	0.996592	0.559112	0.0890222	0.158061	0.0669864	-0.0452208	-0.197383	0.382561	0.678662	0.781879	0.472499	52826.2	53171	47492.2	49924.1	49924.1	55468	56032	62519.8	49757.3	52122.1	48221.9
Q8DCT6	VV1_1307	VV1	trpS	Tryptophan--tRNA ligase							0.0595977	0.0689268	-0.114471	-0.142108	-0.0118995	0.0869831	0.748289	0.571033	0.456933	0.288436	0.87051	0.360987	-0.114513	-0.157272	-0.19474	-0.301321	0.109355	0.0947194	0.0295747	0.00652796	-0.105184	-0.184908	-0.0921686	-0.0998666	0.36769	0.37903	0.417781	0.471839	202995	187506	220383	192556	192556	178843	211557	196681	203573	179084	190974
A0A3Q0L3F3	VV1_1308	VV1		Uncharacterized protein			up		up		0.498714	-0.428031	2.48429	0.632635	1.75961	-0.17121	0.788061	0.302243	0.00307868	0.337858	0.000465488	0.617838	0.460649	2.05448	1.12083	2.34434	0.27333	0.0204042	0.0142407	0.000218368	-0.466096	0.202823	0.39615	-0.311154	0.60634	0.795071	0.229294	0.483897	4282.41	5893.28	1151.6	2504.41	2504.41	5848.17	6050.84	4380.33	6443.88	7416.58	8480.09
P59323	VV1_1313	VV1	argD	Acetylornithine aminotransferase							0.0549472	0.303716	0.107809	0.172715	0.136494	0.191165	0.778219	0.0328119	0.400875	0.12835	0.0881509	0.0542796	-0.287639	-0.0579616	-0.0673265	-0.0928063	0.00096953	0.402145	0.322291	0.126392	-0.0388695	0.00694447	-0.0386419	-0.00945033	0.755693	0.967605	0.722295	0.944351	446489	365782	428250	408724	408724	401569	463822	451492	461479	463705	449282
A0A3Q0L3J4	VV1_1314	VV1	astA	Arginine N-succinyltransferase							-0.0943645	0.111086	-0.0109873	-0.178938	-0.0026285	-0.244008	0.849301	0.666736	0.94525	0.588326	0.984055	0.465886	-0.175455	0.00881173	-0.090372	0.182353	0.425643	0.950777	0.535737	0.170917	0.029995	-0.159139	-0.0820132	-0.0506672	0.919813	0.599832	0.644965	0.783926	36464.2	32288.6	36483.7	34268.4	34268.4	41399.2	34155.5	34873	36206.9	32425.4	34206
Q8DCS9	VV1_1315	VV1	astD	N-succinylglutamate 5-semialdehyde dehydrogenase		up				up	0.120672	0.898505	0.347882	-0.0952346	0.142978	0.7289	0.846027	0.00256697	0.365311	0.806448	0.612048	0.0410196	0.010573	0.245731	0.251742	-0.00899101	0.881225	0.463681	0.503784	0.98166	0.788406	-0.197386	0.046839	0.372028	0.00887065	0.66715	0.850794	0.231701	22137	22299.8	20648.6	24585.1	24585.1	20520.3	24068.2	41569.8	26279.2	22918.9	27146.4
A0A3Q0L3F9	VV1_1317	VV1		DUF1338 domain-containing protein							0.0948449	-0.0475435	-0.203024	-0.162506	-0.18384	-0.176689	0.825878	0.680924	0.489302	0.562355	0.587593	0.0547121	0.897191	0.0100018	0.102386	0.0143774	0.000858095	0.963222	0.791251	0.78542	0.754802	0.05052	0.121569	0.0407124	0.00091365	0.862614	0.584433	0.815377	23650.6	44047.8	26384.5	28325	28325	26648.8	25257.7	42619.8	22920.9	23737.8	24936.1
A0A3Q0L3E8	VV1_1318	VV1	crp	Cyclic AMP receptor protein							0.0316074	0.00928212	0.103663	0.038274	0.077202	-0.0693798	0.867234	0.979601	0.372031	0.717051	0.232478	0.551952	0.00405772	0.0130576	-0.000623659	0.0696421	0.98971	0.869931	0.989582	0.178229	-0.0182676	-0.0523317	-0.027085	-0.103401	0.863532	0.743503	0.794777	0.4524	593337	595008	585264	585011	585011	614209	606479	598848	628865	606463	617169
A0A3Q0L3K2	VV1_1319	VV1	prkB	Phosphoribulokinase							0.0223526	0.249729	0.0173123	0.0714314	-0.0419755	-0.0195752	0.932956	0.119352	0.95545	0.613438	0.482736	0.881019	-0.147152	-0.0972271	-0.0602973	-0.00461839	0.0805196	0.225529	0.260647	0.949217	0.0802248	-0.043108	-0.119585	-0.0415059	0.611437	0.862144	0.395517	0.822325	92525.8	83553.7	87554.3	83970.4	83970.4	87274.4	93970.6	99344	88611.2	86002.7	81562.4
Q8DCS6	VV1_1320	VV1	yheU	UPF0270 protein VV1_1320							-0.202042		0.154989	0.219718	-0.103492		0.337894	NA	0.476885	0.219588	0.730461	NA	-0.495782	-0.307369	0.177443	-0.222759	0.00166383	0.0227972	0.192501	0.0436363		-0.24264	-0.0810371		NA	0.398753	0.789536	NA	1347.91	955.905	1130.45	1278.4	1278.4	968.71	1171.76	0	1258.66	1063.81	1189.91
A0A3Q0L3J9	VV1_1323	VV1	yheS	Glutathione-regulated potassium-efflux system ATP-binding protein							0.0423686	-0.0392172	0.123233	0.164366	-0.0770047	-0.178807	0.882165	0.693058	0.642021	0.499648	0.858353	0.430851	-0.640599	-0.183676	0.0304702	-0.0957496	0.00012603	0.273787	0.987396	0.584488	-0.722185	-0.142544	-0.169768	-0.39779	0.223984	0.636318	0.414688	0.0773169	139251	89322.2	139794	142777	142777	130817	143401	86926.8	152259	137935	135356
A0A3Q0L3J7	VV1_1324	VV1	kefG	Glutathione-regulated potassium-efflux system ancillary protein KefG							-0.0356458	-0.229573	-0.282984	-0.462913	0.0824822	-0.0723647	0.90084	0.47669	0.335171	0.0225239	0.656162	0.730223	0.413367	0.549716	0.187244	0.269676	0.0740738	0.00383882	0.300874	0.0381201	0.21944	0.369787	0.552709	0.480295	0.356588	0.27629	0.039736	0.19551	9220.55	12279.8	10335	11767.3	11767.3	12459.3	8995.52	10473.3	8494.26	10976	12459.7
A0A3Q0L3K4	VV1_1325	VV1	kefB	Glutathione-regulated potassium-efflux system protein KefB				up			-0.076607	0.0724662	-0.111166	2.31842	0.178586	1.56327	0.867048	0.750038	0.918742	0.00657747	0.873355	0.484134	-0.106096	0.170893	-0.0578572	-0.0233384	0.56334	0.754113	0.885308	0.940782	0.0429767	2.60048	0.231895	1.6511	0.818492	0.0151832	0.884611	0.539208	11120.3	10331.9	9869.71	9481.73	9481.73	9711.33	10545.2	10864.1	9137.77	55419.5	10731.2
A0A3Q0L3G5	VV1_1327	VV1	slyD	Peptidyl-prolyl cis-trans isomerase							0.386437	-0.142265	-0.326489	0.33636	0.675275	-0.470203	0.589767	0.666736	0.81019	0.600718	0.183922	0.388328	-0.0351531	-0.331496	-0.289492	0.0627813	0.757253	0.707442	0.775482	0.840996	-0.563854	0.331353	0.712273	-0.0809327	0.218378	0.694234	0.162324	0.725906	340608	332409	383827	314044	314044	400899	445229	301194	306093	385124	501497
A0A3Q0L3F6	VV1_1328	VV1	iaaA	Isoaspartyl aminopeptidase @ Asp-X dipeptidase							0.211518	-0.211426	0.290239	-0.101962	0.00304135	0.365447	0.778988	0.5946	0.473743	0.945833	0.993256	0.550969	0.223285	0.198513	0.201525	-0.0547003	0.492296	0.752922	0.624193	0.940782	-0.199659	-0.193688	-0.085673	0.0205076	0.558086	0.509115	0.702503	0.901483	11152.1	13018.9	11541.1	13271.2	13271.2	11111.7	12913.1	11244.2	14112.9	12339.9	13299.2
Q8DCR7	VV1_1329	VV1	slyX	Protein SlyX homolog													NA	NA	NA	NA	NA	NA				-0.0655661	NA	NA	NA	0.918888					NA	NA	NA	NA	0	915.187	1060.92	0	0	1013.78	0	0	0	0	0
A0A3Q0L3J6	VV1_1330	VV1		FOG: WD40 repeat protein								-0.139186		-0.12644		0.133793	NA	0.755792	NA	0.889563	NA	0.639611					NA	NA	NA	NA					NA	NA	NA	NA	0	10482.4	0	10628.3	10628.3	8383.89	0	9518.33	0	7767.14	0
A0A3Q0L3G6	VV1_1331	VV1	fkpA	Peptidyl-prolyl cis-trans isomerase							0.0254835	0.0268166	0.0301348	0.07251	-0.0572391	0.0767172	0.899723	0.850458	0.862993	0.376964	0.30599	0.371129	0.147374	-0.0518707	0.0633103	-0.0558003	0.056369	0.337628	0.213979	0.269099	0.148707	-0.00949551	-0.0240636	-0.00921791	0.229083	0.967605	0.864506	0.95771	513966	569245	514567	537651	537651	495045	523126	579925	525428	521981	516737
A0A3Q0L3K1	VV1_1332	VV1	yheO	Uncharacterized protein				down			-0.410865	-0.639463	-0.0323831	-0.800203	-0.277061	-0.204439	0.589767	0.122204	0.854068	0.040112	0.225304	0.334691	-0.228531	0.35	0.398681	0.15893	0.0130629	0.00352599	0.00158	0.0324888	-0.45713	-0.41782	0.154003	-0.0131257	0.475726	0.341183	0.628923	0.909478	50308.1	42938.1	45444.4	59909.5	59909.5	50736.8	37840.3	27564.2	44435.7	33262.6	49441.5
Q8DCR0	VV1_1336	VV1	rpsL	30S ribosomal protein S12					up		0.307833	2.18792		-1.00734	1.42761	-2.11259	0.736321	0.260513	NA	0.972263	0.00104593	0.514928	-1.70907				0.273411	NA	NA	NA	0.171018	-2.62381	-2.48441	-3.35044	0.762171	0.256309	0.161318	0.0548431	177037	54147.8	0	23094.7	23094.7	147408	219144	246724	347656	56403.4	62125.1
Q8DCQ9	VV1_1337	VV1	rpsG	30S ribosomal protein S7							-0.0526175	-0.0623671	0.0984425	0.351244	0.192973	-0.0703697	0.840761	0.693923	0.631187	0.0632101	0.381267	0.543973	-0.220512	-0.111124	-0.0645947	-0.0579235	0.0474253	0.273787	0.547582	0.632744	-0.230262	0.141678	0.0299356	-0.226736	0.123832	0.592413	0.950483	0.160409	760360	652587	729391	697454	697454	700687	733128	624977	780899	861478	797272
Q8DCQ8	VV1_1338	VV1	fusA	Elongation factor G							-0.0347279	0.173389	0.133068	0.159784	0.124192	0.151492	0.851785	0.212685	0.27933	0.173844	0.0858204	0.260345	-0.421735	-0.141544	-0.18239	-0.141658	0.000416088	0.0537509	0.0127835	0.0657576	-0.213617	-0.114828	-0.191266	-0.123234	0.0963333	0.496262	0.0649231	0.372873	301215	224865	277496	244541	244541	251544	294051	253582	304309	281027	266525
A0A3Q0L3H1	VV1_1341	VV1	bfr	Bacterioferritin							0.0575893	0.251286	0.086137	-0.316224	-0.143027	-0.493212	0.895095	0.370381	0.81237	0.23661	0.598721	0.167266	0.136517	0.238682	0.349865	0.240216	0.403281	0.459552	0.336911	0.524669	0.330213	-0.163679	0.120701	-0.339132	0.184611	0.618174	0.742549	0.229665	20092	22086.1	13860.7	17664.7	17664.7	16371.9	20910.3	26288.4	14713.5	13135.4	15997.4
A0A3Q0L3K8	VV1_1342	VV1	galE	UDP-glucose 4-epimerase							-0.121679	-0.208335	0.174219	0.145411	-0.0206912	-0.0028349	0.601982	0.14041	0.372031	0.219303	0.823828	0.981526	-0.258181	-0.172409	-0.0623713	-0.105309	0.00823156	0.0354669	0.463775	0.202862	-0.344838	-0.201217	-0.257281	-0.282363	0.03926	0.411609	0.0942554	0.11414	195536	163495	172882	165567	165567	160712	179720	141511	195071	169676	163209
Q8DCQ3	VV1_1343	VV1	tpiA	Triosephosphate isomerase							-0.0866046	-0.0661397	0.110714	-0.00584049	-0.0615051	-0.0228012	0.728067	0.609984	0.434693	0.95824	0.569877	0.850179	-0.242764	0.107371	0.148203	0.109553	0.0248592	0.25583	0.139186	0.23908	-0.222299	-0.00918283	-0.0240157	-0.0239619	0.0969454	0.953203	0.835027	0.842203	988178	835134	875211	969899	969899	944260	930604	797712	945020	939024	929419
A0A3Q0L3K7	VV1_1345	VV1	hpcD	5-carboxymethyl-2-hydroxymuconate delta-isomerase							-0.962425	-0.516635	0.0541508	0.0754917	-0.97849	-0.284939	0.262227	0.301494	0.978721	0.740235	0.0994445	0.680246	-0.295335	0.0484844	0.524791	-0.460269	0.483144	0.918579	0.1781	0.454426	0.150455	0.0698253	-0.507849	-0.799359	0.901016	0.82591	0.473995	0.277522	33503.4	27301.3	23346.1	33588.6	33588.6	16969.1	17193.7	19083.7	24239	25441	17046.6
A0A3Q0L3G8	VV1_1349	VV1	glpX	Fructose-1_6-bisphosphatase							-0.386473	0.456978	-0.0156193	0.0620389	0.186584	0.11551	0.468779	0.351532	0.994463	0.839453	0.455913	0.728445	-1.50915	-0.305522	-0.325662	-0.900707	0.00797925	0.175174	0.252601	0.0253758	-0.665702	-0.227864	-0.123458	-0.769577	0.0382388	0.496262	0.591519	0.0243123	127394	44755.9	128142	102249	102249	68636.1	97456.4	61434.7	126762	108242	116366
Q8DCP7	VV1_1351	VV1	ZapB	Cell division protein ZapB							0.332987	-0.236619	-0.202081	0.0694665	0.394677	-0.770755	0.735855	0.559017	0.726969	0.983969	0.454746	0.428545	-0.287528	-0.0615138	-0.284244	0.20004	0.634326	0.878937	0.512405	0.925901	-0.857134	0.210033	0.312513	-0.368634	0.0810396	0.846638	0.575294	0.740275	36764.5	30121.3	44058.2	36179.4	36179.4	50611	46309.3	25564.9	38299.7	44301.8	47563.2
Q8DCP6	VV1_1352	VV1	rraA	Regulator of ribonuclease activity A							0.121728	-0.159515	-0.145712	-0.254221	-0.0118483	0.20933	0.589767	0.270538	0.365311	0.0915133	0.90795	0.0418583	0.795579	0.88623	0.898918	0.677422	2.62711e-05	0.000249719	7.85072e-05	0.000212155	0.514336	0.777721	1.03278	1.03246	0.00696995	0.00392579	7.39312e-05	0.000497849	67314.6	116843	78735.6	146816	146816	125920	73240.8	104613	71171.7	122018	145615
Q8DCP4	VV1_1355	VV1	hslU	ATP-dependent protease ATPase subunit HslU							-0.0820872	0.0148099	-0.240662	0.0935849	-0.204258	-0.0471722	0.725949	0.940444	0.0957027	0.808357	0.0593081	0.65348	0.202729	-0.188878	-0.157928	-0.10792	0.00711307	0.0463731	0.0450794	0.110928	0.299626	0.145369	-0.121524	0.0855703	0.0565475	0.738966	0.312242	0.529923	139447	160486	146245	131081	131081	135704	131734	162142	123776	136897	113776
Q8DCP3	VV1_1356	VV1	hslV	ATP-dependent protease subunit HslV				down			-0.343943	-0.654408	-0.248512	-1.3793	-1.29272	-1.1605	0.582033	0.253052	0.609272	0.0240464	0.0902107	0.136624	-0.0456904	-0.195733	-0.0578155	-0.292761	0.774093	0.509251	0.874989	0.375964	-0.356155	-1.32652	-1.10202	-1.20475	0.439753	0.102655	0.147384	0.108427	55462	53733	52462.5	50401.7	50401.7	42827.2	43697.7	34138.5	44161.1	17608.3	20573
A0A3Q0L3M4	VV1_1358	VV1	cytR	Transcriptional (Co)regulator CytR							-0.382505	-0.649926	0.460209	0.339564	-0.102879	-0.758516	0.601982	0.115396	0.330874	0.561709	0.653434	0.148169	-0.465234	-0.313101	0.0978472	-0.0161294	0.159478	0.381828	0.561768	0.935237	-0.732655	-0.433746	-0.465241	-1.23485	0.0527192	0.450523	0.351853	0.0248337	30462.9	22065.9	21634	23152.1	23152.1	21393.5	23368.2	14062.9	29762.7	22034.5	21558.6
A0A3Q0L3L0	VV1_1359	VV1	priA	Primosomal protein N'							1.85725	1.67609	-0.214474	2.35912	2.01716	2.42508	0.754133	0.64277	0.335401	0.470185	0.452034	0.394024	-0.0835932	-0.312084	-0.249437	-0.495809	0.51355	0.218823	0.134128	0.0192804	-0.264762	2.26151	1.9822	2.14374	0.892511	0.613078	0.468743	0.473765	4993.12	4712.03	4935.25	4151.66	4151.66	3499.9	18090.9	15057.7	4253.5	20395.3	16805.3
Q8DCN9	VV1_1360	VV1	rpmE	50S ribosomal protein L31													NA	NA	NA	NA	NA	NA					NA	NA	NA	NA					NA	NA	NA	NA	0	338139	0	0	0	369692	0	0	0	0	0
A0A3Q0L3H5	VV1_1361	VV1	maeB	NADP-dependent malic enzyme							0.128053	-0.0044316	0.08908	0.223812	0.0727171	0.0415485	0.44483	0.965509	0.650978	0.0787162	0.389937	0.682041	0.12563	-0.238418	-0.118647	-0.156735	0.0353333	0.00999902	0.138312	0.0381201	-0.0068539	-0.103686	-0.13501	-0.204266	0.953728	0.643945	0.343962	0.219156	286387	312444	287809	265087	265087	258180	312969	311485	306140	284910	278790
Q8DCN7	VV1_1362	VV1	metJ	Met repressor		down					0.0263307	-0.601015	0.0832538	-0.0475452	-0.0395753	-0.142883	0.963051	0.010577	0.75871	0.817664	0.841643	0.387846	-0.657582	0.160868	0.282057	-0.100575	0.000687439	0.308698	0.0783777	0.406231	-1.28493	0.0300687	0.159228	-0.326712	0.000273431	0.90381	0.556603	0.161646	24086	15269.1	21797.7	26504.5	26504.5	20329.9	24529.6	10066.8	23092.6	23579	25787.3
A0A3Q0L3L3	VV1_1364	VV1	metB	O-succinylhomoserine (Thiol)-lyase							-0.0444251	0.110622	-0.0483796	-0.18898	0.190678	0.040666	0.901133	0.576771	0.778758	0.126883	0.0152957	0.887545	0.227504	0.715357	0.408535	0.545151	0.0879154	0.000197913	0.00259236	0.00200641	0.382551	0.574757	0.647592	0.634197	0.0503854	0.0208684	0.000295742	0.0172205	276559	323797	305364	405321	405321	445579	268172	349601	295294	439819	462593
A0A3Q0L3I4	VV1_1365	VV1	metL	Bifunctional aspartokinase/homoserine dehydrogenase							0.0214129	0.074584	-0.0180766	-0.000571237	0.0710677	0.25855	0.93981	0.48336	0.906868	0.978472	0.250578	0.034376	0.327658	0.711671	0.70815	0.536139	0.00238415	1.94054e-05	1.72681e-05	6.80844e-05	0.380829	0.729176	0.797294	0.812765	0.0123206	0.0137892	0.000352602	0.00271734	154585	194000	165584	270517	270517	240112	156896	204293	163523	271070	284176
A0A3Q0L3M1	VV1_1366	VV1	metF	Methylenetetrahydrofolate reductase							-0.0177246	-0.116608	-0.0557262	0.026386	0.0214738	0.0296038	0.930631	0.357589	0.675532	0.820494	0.772703	0.694269	0.0710514	0.244014	0.274249	0.162729	0.345275	0.00499231	0.00283827	0.0183319	-0.0278324	0.326127	0.351449	0.248059	0.820381	0.122798	0.0108457	0.0673961	549062	576780	591201	714977	714977	661791	542358	531995	568800	713072	725699
A0A3Q0L3M3	VV1_1367	VV1	aphA	Predicted transcriptional regulator							0.0711176		0.10739	0.342393	-0.0980379	1.02225	0.882165	NA	0.821557	0.740167	0.758206	0.109066	-1.06947	-0.24982	0.203421	-0.513267	0.000176061	0.536406	0.489557	0.238464		-0.0148169	-0.00200662	0.401591	NA	0.874469	0.975696	0.484656	2516.79	1199.24	1844.6	2123.92	2123.92	1292.39	2643.96	0	1987.15	1966.84	1984.38
Q8DCN2	VV1_1369	VV1	ppc	Phosphoenolpyruvate carboxylase							-0.00713058	-0.0392115	-0.0219805	-0.250998	-0.0653105	0.0818085	0.970789	0.784542	0.87104	0.0443074	0.336298	0.53936	-0.179434	0.230702	0.193738	0.066244	0.0249158	0.00735129	0.0136798	0.294356	-0.211515	0.00168464	0.150408	0.170033	0.164509	0.997019	0.120688	0.236961	544395	480728	547472	626156	626156	573196	541711	467838	539194	539824	598442
Q8DCN1	VV1_1370	VV1	argE	Acetylornithine deacetylase							-0.223262	-0.247422	-0.0178998	0.0635728	-0.0441864	-0.040721	0.273329	0.0587109	0.926788	0.700941	0.791654	0.799685	-0.19935	-0.0999344	-0.0599779	-0.0361487	0.00719696	0.418796	0.627497	0.751849	-0.223511	-0.0184618	-0.0862644	-0.0589698	0.121575	0.939648	0.551768	0.725217	60194.9	52426.3	55274.3	53023.5	53023.5	53906.5	51564.5	44163.9	54592.7	53898.6	51424.1
P59313	VV1_1371	VV1	argC	N-acetyl-gamma-glutamyl-phosphate reductase							-0.206357	-0.320415	0.0619674	-0.309053	-0.143579	0.0798006	0.263213	0.199126	0.771912	0.0530714	0.0725466	0.857316	-0.106228	0.00476783	-0.00882329	-0.0698979	0.115468	0.962252	0.900042	0.249266	-0.220286	-0.366253	-0.21437	-0.0520646	0.303272	0.178704	0.156909	0.796513	147934	137433	131075	130276	130276	124876	128218	110062	136828	106150	117935
P59304	VV1_1372	VV1	argB	Acetylglutamate kinase							-0.0491531	-0.163304	0.0012145	0.0179844	0.0421179	0.0315407	0.783511	0.201623	0.999673	0.863176	0.56187	0.738867	-0.149242	-0.119766	-0.081008	-0.10848	0.047705	0.0859055	0.282301	0.168373	-0.263392	-0.102996	-0.0401046	-0.0781541	0.0448289	0.554597	0.726011	0.536319	412887	372310	398525	376765	376765	369658	399056	332465	398861	371379	387926
Q8DCN0	VV1_1373	VV1	argG	Argininosuccinate synthase							-0.045021	-0.192455	0.0472228	0.116162	0.0861029	-0.0777039	0.815308	0.114748	0.671051	0.287157	0.291855	0.461201	-0.35858	-0.172127	-0.148298	-0.0623508	0.000394702	0.0159587	0.0147236	0.289111	-0.506014	-0.103188	-0.109417	-0.187278	0.00268003	0.50672	0.273461	0.13447	544143	424394	526166	474767	474767	503910	527424	371394	543674	506146	503965
Q8DCM9	VV1_1374	VV1	argH	Bifunctional protein ArgH							-0.135435	-0.193281	0.0506479	0.18879	0.0174138	-0.150138	0.58135	0.17374	0.750881	0.0882119	0.87051	0.114936	-0.765891	-0.251499	-0.105051	-0.105756	6.45658e-05	0.00444345	0.100138	0.0716209	-0.823738	-0.113357	-0.138285	-0.306542	0.000491971	0.536218	0.284256	0.0584067	238787	140428	204522	190158	190158	190066	217390	122820	211829	195822	192468
A0A3Q0L3L9	VV1_1375	VV1	oxyR	Hydrogen peroxide-inducible gene activator							-0.428753	-0.139677	2.62806	0.223079	0.0266982	0.00426158	0.758988	0.81947	0.178149	0.889563	0.961627	0.999357	-1.25224	1.56989	1.83843	2.0099	0.0788983	0.111751	0.0255942	9.20033e-07	-0.963167	-0.83509	-0.762931	-0.613896	0.25059	0.758796	0.765153	0.959158	122136	51272	13671.8	48893.3	48893.3	55063.9	90735.2	46540.8	84518.4	47376.6	49806.5
A0A3Q0L3I8	VV1_1376	VV1	mrcA	Multimodular transpeptidase-transglycosylase							0.340387	-0.322005	-0.102726	-0.0962779	0.164693	0.138219	0.545028	0.624013	0.477581	0.338269	0.265227	0.183859	0.418816	0.0404124	0.0212342	-0.0131116	0.360929	0.5208	0.754266	0.80504	-0.243576	0.0468604	0.288653	0.227834	0.399582	0.801172	0.10603	0.144926	182698	244236	185809	188564	188564	184128	231313	195379	173038	178751	211366
Q8DCM1	VV1_1382	VV1	aroK	Shikimate kinase							-0.100417	-0.104912	-0.0413291	-0.0616557	-0.0859359	-0.119991	0.593975	0.416968	0.794462	0.594102	0.291855	0.256625	-0.356163	-0.137473	-0.101635	-0.134113	0.00152612	0.148841	0.197597	0.0980113	-0.360658	-0.1578	-0.146241	-0.212775	0.0173329	0.373563	0.196149	0.142514	105111	82116.6	102790	95797.8	95797.8	93665.3	98043.3	76357.1	99887.1	89537.9	90258.1
Q8DCM0	VV1_1383	VV1	aroB	3-dehydroquinate synthase							-0.539781	-0.157113	0.0128253	-0.0466033	-0.44992	-0.0786088	0.62935	0.263484	0.951561	0.644512	0.711435	0.362881	-0.422351	0.300703	0.371874	0.331993	0.402807	0.151334	0.792133	0.139472	-0.0396832	0.241274	-0.0908714	0.240559	0.950856	0.37188	0.741513	0.213448	150502	112306	109315	141457	141457	137601	103526	100718	110291	130368	103559
A0A3Q0L3P0	VV1_1384	VV1	damX	DamX-related protein							-0.13912	-0.241969	-0.122779	-0.32661	-0.246779	0.0171819	0.45298	0.129562	0.400875	0.0115286	0.0151604	0.906563	0.636498	0.271637	0.266158	0.136496	8.77123e-06	0.00385183	0.00614771	0.17483	0.53365	0.0678058	0.142159	0.276457	0.00852688	0.690254	0.217694	0.0794797	64756.8	100668	65367.8	78611.4	78611.4	71854.4	58803.9	85123.7	60034.9	62923.8	66251.8
A0A3Q0L3M2	VV1_1385	VV1	dam	Site-specific DNA-methyltransferase (adenine-specific)							-0.349572	0.444064	0.0501624	-0.387417	-0.125454	-0.218922	0.465873	0.0330956	0.893237	0.201287	0.650151	0.123855	-0.458256	-0.326092	-0.309035	-0.400898	0.0143822	0.0622466	0.0603317	0.00657232	0.335381	-0.763671	-0.484652	-0.669983	0.142641	0.0947582	0.172744	0.0210676	5241.16	3814.86	5261.71	4247.15	4247.15	3985.15	4113.35	5189.86	5447.88	3208.78	3893.43
A0A3Q0L3J3	VV1_1386	VV1	rpe	Ribulose-phosphate 3-epimerase		down					-0.0632225	-0.989257	-0.327311	-0.732613	-0.272217	-0.99082	0.785319	0.0185446	0.442682	0.084085	0.638588	0.136541	-0.350844	-0.146705	-0.287076	-0.133585	0.00284851	0.0900012	0.340966	0.118773	-1.27688	-0.552007	-0.231982	-0.797094	0.00296302	0.458851	0.69256	0.242026	60978.5	47814.8	57056.4	46761.2	46761.2	52010.5	58363.9	24086.1	45475.1	31017.3	38720.5
Q8DCL6	VV1_1387	VV1	rpsF	30S ribosomal protein S6							-0.0272537	0.0236473	-0.0345265	0.0423142	-0.375264	-0.200189	0.982046	0.919897	0.989984	0.745039	0.245483	0.720316	-0.202201	-0.00459334	0.0262604	-0.0946604	0.662975	0.898795	0.815527	0.872059	-0.1513	0.0722473	-0.314477	-0.260323	0.774907	0.803229	0.466863	0.54273	590827	513560	591268	602129	602129	553718	579770	522047	577285	606931	464220
P66479	VV1_1389	VV1	rpsR	30S ribosomal protein S18							0.0425433	-0.485899	0.187487	0.167192	0.277931	-0.0499184	0.840906	0.00221887	0.494718	0.31708	0.220615	0.927006	-0.17693	0.0417538	-0.162011	-0.00164329	0.00849205	0.776761	0.568187	0.996872	-0.705372	0.0214587	-0.0715669	-0.239049	0.00044071	0.952494	0.493149	0.0831684	534481	472793	504638	451035	451035	504064	550476	337599	574671	583283	546859
Q8DCL3	VV1_1390	VV1	rplI	50S ribosomal protein L9							-0.0918107	0.155502	0.054487	0.071588	0.00626858	-0.01393	0.724702	0.261891	0.889579	0.748021	0.974438	0.920787	-0.510419	-0.232482	-0.231678	-0.182265	0.000835306	0.141333	0.0634	0.122351	-0.263107	-0.215381	-0.279896	-0.250682	0.0607424	0.508488	0.200719	0.29204	932073	654332	849574	723534	723534	748745	874605	728801	882273	759919	726685
A0A3Q0L3J5	VV1_1392	VV1	dnaB	Replicative DNA helicase							0.0296282	1.3853	0.00140546	-0.783792	1.08698	0.688928	0.902562	0.155331	0.989984	0.773512	0.547214	0.0648852	-0.0976363	1.39892	0.375522	0.0535014	0.0975708	0.291805	0.00365576	0.372871	1.25803	0.613721	1.46109	0.741024	0.145298	0.23002	0.312242	0.056785	51855.2	48461.9	47698.4	61879.5	61879.5	49500.5	52931.1	126595	47744.9	73059.2	131450
Q8DCL0	VV1_1393	VV1	alr	Alanine racemase							0.097781	-0.492509	-0.221494	-0.305901	-0.0847861	-0.252385	0.83442	0.0264688	0.240765	0.0981992	0.618214	0.330507	0.452617	0.255163	0.0819778	0.138823	0.0131764	0.0429031	0.579685	0.52897	-0.137673	0.170756	0.218686	0.107933	0.515521	0.502521	0.166897	0.50837	16912.2	23144.6	21990.1	23275.9	23275.9	24211.3	18098.1	16450.9	18860.4	21230.2	21947.4
A0A3Q0L3P7	VV1_1394	VV1	VP2733	Bac_surface_Ag domain-containing protein							0.0327483	0.114529	0.119127	0.0749303	-0.111181	0.305708	0.946906	0.823385	0.67418	0.679116	0.588621	0.408059	0.0920095	-0.100285	-0.0486117	-0.0022053	0.479876	0.527167	0.774841	0.966363	0.17379	-0.144482	-0.278919	0.184376	0.647045	0.613207	0.165503	0.605636	5234	5578.68	5339.51	5162.6	5162.6	5331.36	5354.16	6039.59	5799.13	5246.49	4779.69
A0A3Q0L3N1	VV1_1395	VV1	yjbQ	Uncharacterized conserved protein							-0.00764181	-0.542422	-0.169408	-0.488314	0.0496224	0.0278404	0.951254	0.12447	0.694529	0.159286	0.886619	0.854546	0.637473	0.155288	0.112271	0.0198573	0.00812117	0.584445	0.683427	0.99699	0.102692	-0.163618	0.331302	0.217105	0.773549	0.908215	0.452665	0.912877	7991.46	12431.5	13281.6	14356.5	14356.5	13465.7	7949.24	8535.7	11810.1	10543.9	14858.9
Q8DCK7	VV1_1396	VV1	pgi	Glucose-6-phosphate isomerase							-0.0891045	-0.0964205	0.0632729	-0.0345214	-0.0244209	0.085881	0.645005	0.348792	0.65605	0.757936	0.7519	0.428545	-0.0506304	0.206716	0.207138	0.168848	0.374245	0.00704452	0.0110675	0.0111619	-0.0579464	0.108921	0.119444	0.191456	0.647964	0.592413	0.248786	0.185128	722023	697124	705986	814987	814987	793641	678779	652055	737637	795484	801308
A0A3Q0L3P3	VV1_1397	VV1	cheX	Chemotaxis protein CheX							0.0135716	-0.147158	0.0416618	-0.149538	-0.0879267	-0.177178	0.972662	0.381263	0.822268	0.102533	0.246947	0.163164	0.261481	0.137113	0.110419	0.0883126	0.0076099	0.122484	0.214318	0.298099	0.100751	-0.0540877	-0.0191691	-0.130527	0.635789	0.770502	0.896245	0.398962	114340	137060	114888	124026	124026	122140	115421	123769	118254	113902	116693
Q8CWK7	VV1_1398	VV1	dusA	tRNA-dihydrouridine(20/20a) synthase							0.114984	0.694358	0.632294	-0.213829	-0.190241	-0.146724	0.801045	0.738694	0.166475	0.392397	0.213227	0.645649	-0.129579	-0.180848	-0.130588	-0.293545	0.488559	0.246937	0.226509	0.0251044	0.449796	-1.02697	-0.953122	-1.07256	0.951328	0.0947582	0.0236055	0.0831841	18223.6	16658.2	15846.1	14474.8	14474.8	12928.8	19735.5	26955.7	24561.9	12053.5	12686.6
A0A3Q0L3Q2	VV1_1400	VV1		ABC-type Fe3+-hydroxamate transport system_ periplasmic component							-0.0614224	-0.2179	0.143141	-0.182746	0.0621228	-0.304144	0.887374	0.571033	0.854068	0.438266	0.758206	0.154086	-0.296069	-0.360529	-0.113124	-0.27922	0.210962	0.300793	0.846853	0.466211	-0.452547	-0.686416	-0.194141	-0.726505	0.190467	0.32699	0.738612	0.141488	42042.2	34242.1	38255	35369.9	35369.9	31523.5	40289.9	29441.9	42245.2	26251	36926.2
Q8DCK2	VV1_1402	VV1	cysJ	Sulfite reductase [NADPH] flavoprotein alpha-component							0.0043605	0.120595	-0.023255	0.264421	0.110359	-0.25947	0.979634	0.238169	0.862641	0.0453968	0.0710821	0.0196918	-0.772816	-0.331274	-0.232917	-0.151042	1.08137e-05	0.000992007	0.0027021	0.0169014	-0.656581	-0.0435987	-0.0993031	-0.387257	0.000341983	0.813979	0.325914	0.024106	655240	383495	613375	521928	521928	552405	657223	416929	603567	585600	563420
Q8DCK1	VV1_1403	VV1	cysI	Sulfite reductase [NADPH] hemoprotein beta-component							0.0134875	0.000135073	0.0747447	0.0988978	-0.0209628	-0.200787	0.972662	0.970907	0.641011	0.338702	0.735045	0.0645415	-0.596358	-0.164571	-0.0929009	-0.12021	1.51532e-05	0.0833855	0.281223	0.164738	-0.60971	-0.140418	-0.188608	-0.395741	0.00417969	0.428057	0.0764612	0.0253882	559048	369766	493371	462603	462603	453928	564299	369801	519606	471416	455929
Q8CWK6	VV1_1404	VV1	cysH	Phosphoadenosine phosphosulfate reductase							0.0122045	0.382237	0.0207537	0.1815	-0.0336266	-0.303725	0.970789	0.00992891	0.860255	0.214843	0.646383	0.0183756	-1.16257	-0.36848	-0.175951	-0.14677	4.04571e-07	0.00316104	0.0112877	0.0391025	-0.792533	-0.207734	-0.230331	-0.471249	0.000380365	0.273666	0.0340595	0.00694978	253145	113084	224344	198586	198586	202643	255296	147390	227595	197073	194011
A0A3Q0L3N6	VV1_1420	VV1		Uncharacterized conserved protein		up						1.11433		1.06912		1.15941	NA	0.0172496	NA	0.2457	NA	0.0547121		-0.217829		-0.36739	NA	0.974414	NA	0.795984	2.82367				7.91388e-05	NA	NA	NA	0	7918.08	1445.81	0	0	1120.77	2421.34	17142.2	0	2608.42	1854.33
Q8DCJ7	VV1_1423	VV1	metH	Methionine synthase							-0.039769	0.141977	0.0555226	0.110607	0.0908171	0.296502	0.873895	0.369151	0.711484	0.397321	0.313666	0.034255	-0.141589	0.401967	0.438948	0.227223	0.0740738	0.000363956	0.000795314	0.00555059	0.0401568	0.457051	0.474243	0.468203	0.822276	0.0790854	0.00402881	0.0203526	148143	134294	152057	206130	206130	177994	144115	148183	158023	216923	219523
A0A3Q0L3P9	VV1_1424	VV1	lysC	Aspartokinase							0.0337723	0.24186	-0.0610761	-0.0202255	-0.145172	-0.210149	0.902738	0.0982716	0.731177	0.831236	0.0619367	0.0528637	-0.473881	-0.245558	-0.170966	-0.150883	0.000226959	0.0157807	0.0528796	0.0966675	-0.265793	-0.204708	-0.255062	-0.299956	0.0809204	0.341748	0.0685355	0.0780432	333212	239921	347400	308577	308577	312903	341104	283711	333000	288949	279038
A0A3Q0L3Q8	VV1_1425	VV1	spt	Serine--pyruvate aminotransferase							0.116958	0.391572	0.038421	0.0104922	-0.116837	-0.0339302	0.633263	0.0389828	0.773151	0.995711	0.26247	0.795017	0.320068	0.4304	0.508653	0.423133	0.0238766	0.000363956	0.000298272	0.000349946	0.594681	0.402471	0.353395	0.350782	0.00254683	0.164701	0.0173138	0.0611333	72737.6	90804.9	66789.1	95022.2	95022.2	89553.2	78880	119120	68591.7	90662.4	87630.2
Q8DCJ3	VV1_1427	VV1	uvrA	UvrABC system protein A							0.109692	0.299457	0.00348273	0.0961571	0.095196	0.142457	0.747721	0.244925	0.998557	0.707278	0.628793	0.428184	-0.972237	0.093431	0.186754	0.0818221	4.42211e-06	0.207241	0.016296	0.308081	-0.782472	0.186105	0.278467	0.220796	0.00914659	0.561328	0.172083	0.245691	80581.7	41073.7	65828.2	74925.7	74925.7	69669.6	86947.4	50548.6	65987.3	75073	80036.4
A0A3Q0L3K3	VV1_1428	VV1	galU	UTP--glucose-1-phosphate uridylyltransferase							-0.187851	-0.204897	0.179511	0.173291	0.0746584	0.12983	0.32124	0.137495	0.203895	0.316732	0.542258	0.131023	-0.20268	0.0257857	0.0963571	-0.0970215	0.0111539	0.745946	0.119967	0.115248	-0.219726	0.0195659	-0.00849557	-0.146703	0.123832	0.96029	0.950778	0.254185	240793	209233	214439	229250	229250	200492	211395	181531	242852	246168	241426
Q8DCJ0	VV1_1430	VV1	ssb	Single-stranded DNA-binding protein							-0.003789	0.159926	0.0867785	0.349063	-0.0446165	0.279568	0.974274	0.249794	0.494718	0.0988914	0.540543	0.0554534	-0.311557	-0.091291	-0.00459661	-0.0467524	0.0010448	0.143513	0.953521	0.488805	-0.147842	0.170993	-0.135992	0.146037	0.313233	0.538282	0.186611	0.301269	224188	180644	191894	191284	191284	185775	223600	201821	203791	229435	185459
A0A3Q0L3L2	VV1_1432	VV1	csrD	MSHA biogenesis protein MshH							0.332085	0.183694	0.0924604	0.546662	0.195449	-0.272566	0.858013	0.867256	0.771271	0.0948945	0.502129	0.0820531	-0.969213	-0.825392	-0.66039	-0.636059	0.000971328	0.101582	0.193664	0.19256	-1.1176	-0.37119	-0.557402	-1.00109	0.10628	0.232348	0.0368802	0.00438882	12590.4	6431	13814.4	8740.45	8740.45	8889.11	15849.2	7304.26	14728.7	11387.4	10008.5
A0A3Q0L3Q3	VV1_1433	VV1	mshI	MSHA biogenesis protein MshI							-0.104754	0.105455	-0.151821	-0.172207	0.164032	-0.00954507	0.69279	0.353409	0.435096	0.176477	0.854769	0.926418	0.869399	-0.134507	-0.08042	-0.221652	8.0011e-06	0.218251	0.530359	0.0485517	1.07961	-0.154893	0.235433	-0.079376	0.000124703	0.478623	0.730956	0.653279	19497.9	35620.7	20306.4	19205.4	19205.4	17414.4	18132.3	38322	18278	16417.3	21518
A0A3Q0L3R0	VV1_1434	VV1	mshJ	MSHA biogenesis protein MshJ				up			4.218	2.63835	-0.000112395	4.0871	3.37503	0.217599	0.582033	0.314601	0.87385	0.000222988	0.496744	0.593023	1.06634	0.482529	0.0487838	0.203617	0.0227066	0.393816	0.689052	0.614867	-0.51331	4.56975	3.42393	0.421329	0.872884	3.79724e-05	0.641742	0.158597	2566	5373.48	3481.9	3601.65	3601.65	4009.69	47753	33456.4	3481.63	82682.3	37366.8
A0A3Q0L3R7	VV1_1436	VV1	mshL	Pilus (MSHA type) biogenesis protein MshL				down			-0.368138	-0.138989	-0.294483	-0.592584	-0.201986	-0.159946	0.0391079	0.158122	0.0472735	0.0124379	0.0233723	0.198713	0.821856	0.290152	0.243129	-0.00212602	3.40093e-06	0.00663335	0.00423912	0.970468	1.051	-0.00794811	0.335625	0.132412	3.71492e-05	0.959865	0.0168474	0.402563	42833.3	75715.4	37889.2	44844	44844	37833.4	33186.4	68761.4	30893.5	30723.8	38985.3
A0A3Q0L3L5	VV1_1438	VV1		MSHA biogenesis protein MshN							-0.00164881	0.0671016	-0.0857975	-0.0503945	0.299241	0.427095	0.975264	0.839541	0.915795	0.921164	0.57127	0.264372	1.21724	0.0705198	-0.262776	-0.0886404	0.0031752	0.95184	0.521715	0.854055	1.28599	0.105923	0.122262	0.424252	0.00744624	0.959865	0.868802	0.20106	11792.8	27418.5	13058.4	10883.9	10883.9	12280.2	11779.3	28723.9	12304.4	13241.8	13392.6
A0A3Q0L3L1	VV1_1439	VV1	mshE	MSHA biogenesis protein MshE							1.92226	1.65908	0.0522778	2.13556	2.2194	2.04087	0.849301	0.468908	0.886038	0.394474	0.61731	0.477164	-0.177766	0.395409	-0.0740958	0.333091	0.466403	0.194077	0.788859	0.150543	-0.440951	2.47869	2.09303	2.32169	0.955843	0.411576	0.687226	0.321775	12387	10951	8840.13	8397.57	8397.57	11136	46949	34584.9	9166.34	51092.4	39107.5
A0A3Q0L3L6	VV1_1442	VV1	mshB	MSHA pilin protein MshB							-0.0973491	-0.282925	-0.0266188	-0.39982	-0.257597	0.036339	0.731324	0.35592	0.898317	0.0307101	0.0476749	0.76278	0.955117	0.360356	0.289301	0.157	4.08821e-06	0.00912827	0.0250214	0.226038	0.769542	-0.0128452	0.0583227	0.219957	0.0627678	0.968849	0.77255	0.395755	25834.2	50085.8	26809.4	32762.4	32762.4	29891.6	24148.5	41166.7	26319.3	26086	27405.1
A0A3Q0L3R2	VV1_1443	VV1	mshA	MSHA pilin protein MshA							-0.129168	-0.00581168	-0.133785	-0.314595	0.543594	-0.159197	0.840761	0.966566	0.814175	0.105774	0.000420445	0.65649	0.414459	0.370629	-0.267208	0.118003	0.113777	0.126615	0.372686	0.705285	0.537815	0.18982	0.410171	0.0925916	0.0576365	0.631208	0.122785	0.805186	311749	415499	308513	256352	256352	334808	285051	413829	281190	320732	373658
A0A3Q0L3M0	VV1_1448	VV1	yhjY	MSHA biogenesis protein MshQ							-0.31405	0.255215	-0.24831	-0.227607	-0.228003	-0.0970327	0.0391033	0.623125	0.268242	0.0852342	0.00741726	0.361368	0.354735	0.238854	0.323437	0.265609	0.000346542	0.0112308	0.00163409	0.00653713	0.924	0.259557	0.343744	0.416886	0.0241691	0.35879	0.0632539	0.0711809	8265.21	10569.1	7885.21	9866.82	9866.82	9479.15	6648.37	12614.4	6638.41	7946.92	8424.45
A0A3Q0L3L7	VV1_1449	VV1	mreB	Rod shape-determining protein mreB							-0.121991	-0.207583	0.0569726	-0.0179146	-0.13226	-0.0396211	0.618509	0.241391	0.822268	0.892673	0.234264	0.728445	-0.214433	-0.0528905	0.122453	-0.0998867	0.0429335	0.541359	0.213649	0.139861	-0.300025	-0.127778	-0.0667798	-0.19648	0.0914439	0.620111	0.722295	0.308945	320069	275863	284872	310107	310107	265816	294117	238894	296346	271228	282942
A0A3Q0L3T1	VV1_1450	VV1	mreC	Cell shape-determining protein MreC							0.43335	0.0712701	-0.0362474	0.742857	0.138141	-0.846632	0.700129	0.612904	0.809627	0.300237	0.202409	0.620636	-0.313177	-0.19229	-0.241073	0.681474	0.00237127	0.0999274	0.0403625	0.691457	-0.675257	0.586815	-0.0666852	-0.128911	0.160859	0.543077	0.48893	0.324744	16137.7	12988.7	15266.7	12917.4	12917.4	24484.4	21791.7	13646.4	14887.9	22360.6	14215.4
A0A3Q0L3S1	VV1_1453	VV1	rng	Cytoplasmic axial filament protein CafA and Ribonuclease G							-0.786536	-0.454984	-0.122443	-0.0643153	-0.0647028	0.389598	0.195921	0.259835	0.90722	0.983279	0.998853	0.198749	-0.00507516	-0.10041	-0.0831902	-0.429857	0.946596	0.858722	0.853746	0.403705	0.326478	-0.0422824	-0.0254504	0.0821835	0.591114	0.983905	0.988649	0.754663	31884.9	31772.9	29034.3	27407.5	27407.5	21553.2	18484.8	23178.9	26671.8	25901.5	26205.5
A0A3Q0L3S8	VV1_1454	VV1	VV2929	Possible exported protein							0.0233791	0.202236	-0.378682	-0.35209	-0.240798	0.218364	0.949863	0.370381	0.380028	0.658565	0.860253	0.628984	0.0958682	0.116821	-0.083064	-0.368374	0.753578	0.99575	0.693036	0.249011	0.274725	0.143413	0.0548198	0.228672	0.371907	0.821604	0.937985	0.566355	7071.3	7557.16	8141.01	7685.53	7685.53	6306.48	7186.82	8694.36	6261.58	6916.01	6504.09
A0A3Q0L3S3	VV1_1455	VV1	ramA	Predicted amidohydrolase						down	-0.132011	0.415107	0.0635523	-0.112398	-0.295541	-0.658997	0.616206	0.574053	0.822268	0.636562	0.0389152	0.0322522	-0.338192	-0.276618	-0.158817	-0.262409	0.0323083	0.0808708	0.11028	0.0206069	0.208925	-0.452568	-0.51791	-0.984958	0.839803	0.171881	0.0185126	0.0182356	13009.7	10291.1	11164.9	10001.1	10001.1	9308.12	11872.1	13722.1	11667.7	8526.08	8148.53
A0A3Q0L3T2	VV1_1456	VV1	tldD	TldD protein_ probably a protease							-0.0178064	0.247258	-0.102633	-0.23916	-0.23375	-0.0553526	0.942153	0.176869	0.664557	0.202131	0.173306	0.74667	-0.0787451	0.0758762	0.0869203	-0.0493204	0.334279	0.655577	0.634884	0.797612	0.186319	-0.0606504	-0.044197	-0.00203974	0.26253	0.734233	0.705647	0.943991	79951.4	75704.4	82102.5	87201.2	87201.2	79343.2	78970.7	89857.3	76464.7	73316.8	74157.7
A0A3Q0L3S4	VV1_1457	VV1	phoH	Predicted ATPase							4.40334	1.29692	-0.0451425	3.31278	2.79571	3.90429	0.76258	0.0687812	0.942971	0.442313	0.783875	0.373631	4.05715	2.38072	2.09652	1.35634	1.76294e-07	0.0027953	0.00186555	0.00584119	0.95073	5.73864	4.93737	5.30577	0.0859526	0.258864	0.261295	0.1677	1950.34	32466.4	1719.83	7355.32	7355.32	4403.38	41271.2	79771	1666.85	89002	51073.2
Q8DCG1	VV1_1459	VV1	rapA	RNA polymerase-associated protein RapA							0.0868311	-0.619213	0.277142	-0.160329	0.295053	-0.642203	0.882165	0.0702344	0.650978	0.679116	0.506881	0.102372	0.152117	-0.0955311	-0.510127	-0.0216876	0.592707	0.748128	0.0418214	0.940782	-0.553927	-0.533002	-0.492216	-0.941033	0.0745616	0.411576	0.296859	0.0560162	18715	20796.1	14072.6	9881.22	9881.22	13862.6	19876	13538.8	17053.1	11785.6	12123.6
A0A3Q0L3N0	VV1_1463	VV1	tdcF	Endoribonuclease L-PSP		down					0.0926008	-0.670093	0.259307	0.13362	0.069116	-0.317196	0.587463	0.00293334	0.0556012	0.238634	0.321759	0.023184	-0.0163002	-0.0918351	0.0776221	0.0203816	0.793883	0.246899	0.212359	0.707588	-0.778994	-0.217522	-0.112569	-0.556121	0.000763381	0.235423	0.268044	0.00887319	287967	284732	259731	274088	274088	263426	307057	178944	310873	267363	287538
Q8DCF7	VV1_1464	VV1	pyrI	Aspartate carbamoyltransferase regulatory chain							-0.0592891	-0.117068	0.0786005	-0.102718	-0.0893915	-0.18442	0.800683	0.585812	0.598077	0.600718	0.123274	0.0582472	-0.372534	-0.151782	-0.0744034	-0.0527987	0.000451361	0.0385934	0.251214	0.425488	-0.430313	-0.333101	-0.242395	-0.315819	0.0868402	0.341183	0.0368802	0.0410003	307681	237660	271789	258128	258128	262022	295293	219137	287007	227835	242619
Q8DCF6	VV1_1465	VV1	pyrB	Aspartate carbamoyltransferase							-0.0834582	-0.226952	-0.0706251	-0.0312058	-0.198023	-0.383226	0.748481	0.0803751	0.681745	0.806448	0.0388956	0.0154177	-0.191308	-0.232622	-0.150047	-0.0910411	0.0115764	0.0239498	0.0684689	0.249342	-0.334802	-0.193203	-0.277444	-0.403643	0.0605871	0.394904	0.0587158	0.0411648	406979	356437	387134	348894	348894	363459	384104	304553	368639	322434	304146
Q8DCF5	VV1_1466	VV1	argF	Ornithine carbamoyltransferase		down					-0.132308	-0.880594	0.0259631	-0.118986	-0.127231	0.13133	0.561003	0.000961876	0.924235	0.274104	0.176013	0.494726	0.596452	-0.0933097	-0.115221	-0.248821	8.36441e-05	0.496809	0.395485	0.186081	-0.151834	-0.238258	-0.268415	-0.143453	0.31626	0.327904	0.0969536	0.415173	109837	166073	99827.6	92164.9	92164.9	84013.3	100212	90201.6	101640	86167.5	84385
Q8DCF4	VV1_1467	VV1	arcA	Arginine deiminase		down						-0.770937					NA	0.00100705	NA	NA	NA	NA	2.06298				6.39954e-06	NA	NA	NA		0.967586			NA	0.273728	NA	NA	1047.59	4377.34	0	993.958	993.958	1150.5	0	2565.28	1084.31	2120.44	0
A0A3Q0L3T3	VV1_1468	VV1	rraB	Regulator of ribonuclease activity B		down	up	up			0.181265	-0.733435	0.85561	1.2023	0.428134	0.911967	0.586702	0.00265818	0.00178089	0.0247939	0.203366	0.171794	0.395317	-0.208628	0.113043	0.274117	0.0190894	0.211898	0.705305	0.456105	-0.519383	0.138065	-0.314433	0.330474	0.00878351	0.863299	0.344828	0.697891	4342.58	5711.5	3505.02	3790.71	3790.71	4238.46	4923.96	3435.3	6342.42	6979.38	5100.37
A0A3Q0L3S6	VV1_1472	VV1	yjgN	Predicted membrane protein							-0.340981	0.805729	0.313852	0.449728	0.325754	0.123596	0.0394559	0.205999	0.265357	0.00774009	0.0446948	0.420807	-3.00224	-0.508523	-0.580601	-0.240666	1.61593e-07	0.000927441	0.0033367	0.0298867	-1.85553	-0.372647	-0.568699	-0.430922	0.00268003	0.269056	0.0232932	0.108427	60552.1	7557.27	41392.3	27678.4	27678.4	35032.6	47806.1	13210.3	51451.6	39739.4	34689.9
A0A3Q0L3N5	VV1_1473	VV1		Zn-dependent protease with chaperone function				up			0.0323477		0.354062	1.83659	0.687199		0.907678	NA	0.14253	0.000739456	0.0503953	NA		-1.80128	-1.14029	-0.63004	NA	0.000289328	0.00514636	0.0120631	-2.0927	-0.318756	-0.807152		4.84573e-06	0.0987407	0.00192956	NA	7509.28	0	5451.34	2473.1	2473.1	3522.43	7679.56	1800.41	6967.65	5586.39	3982.07
Q8DCE7	VV1_1474	VV1	valS	Valine--tRNA ligase							0.0722277	0.0228295	0.107909	0.0730956	0.0713088	-0.00695251	0.698971	0.900012	0.469293	0.519584	0.398055	0.947156	-0.1894	-0.107655	-0.0644193	-0.0934038	0.0255837	0.124983	0.400416	0.134286	-0.238798	-0.142469	-0.10102	-0.208266	0.0706825	0.467423	0.381402	0.171555	271547	238139	269545	257774	257774	252647	285488	241937	290479	263164	270835
Q8DCE5	VV1_1476	VV1	pepA	Probable cytosol aminopeptidase							-0.00458893	-0.0342874	0.103656	0.0239675	0.0423414	-0.0531721	0.975264	0.755792	0.398175	0.787944	0.616006	0.688538	0.0466397	0.0942331	-0.0478345	0.126467	0.48171	0.131041	0.364493	0.17443	0.0169412	0.0145449	-0.109149	-0.0303604	0.886619	0.922876	0.322275	0.815708	262442	271065	258156	249737	249737	281808	261608	264698	277387	280198	257175
A0A3Q0L3U0	VV1_1477	VV1	lptF	Membrane protein							-0.233508	0.17035	-0.237209	0.148693		0.430091	0.651381	0.56871	0.474198	0.649833	NA	0.171189	-0.425553	-0.679372		-1.05333	0.0892291	0.131669	NA	0.0117311	-0.0216953	-0.29347	-0.378557	-0.386033	0.916333	0.296064	0.096609	0.103728	4011.38	2986.68	3540.42	0	0	1705.96	3411.93	3361.01	3003.64	2450.78	2310.42
A0A3Q0L3T6	VV1_1478	VV1	lptG	Putative membrane protein							-0.0163823	-0.4359	-0.0579371	-0.134126	-0.450361	-0.158997	0.940877	0.0485562	0.709603	0.449002	0.235563	0.347588	-0.199558	0.0306999	0.145282	-0.0210981	0.0485587	0.817727	0.272384	0.840996	-0.619076	-0.0454893	-0.247141	-0.122158	0.00696546	0.833151	0.446879	0.476748	16056.6	13982.3	15700.1	17363.5	17363.5	15472.2	15875.3	10336.2	15082.1	14614	12707.7
A0A3Q0L3N9	VV1_1479	VV1	VP2641	RDD domain-containing protein								2.18184					NA	0.0503885	NA	NA	NA	NA					NA	NA	NA	NA					NA	NA	NA	NA	0	907.727	0	0	0	0	0	4118.65	0	0	0
A0A3Q0L3V0	VV1_1482	VV1	celA	PTS system_ cellobiose-specific IIB component							0.404215	0.82121	-0.204195	0.999496	1.08043	-0.726253	0.827533	0.296918	0.799547	0.279808	0.0830525	0.186534	-0.657559	-0.275481	-0.543025	0.854041	0.209057	0.796147	0.579215	0.204501	-0.240565	0.928211	0.741603	0.331983	0.81208	0.428626	0.253874	0.554185	4596.4	2913.88	5774.38	3963.13	3963.13	10437.5	6082.73	5148.5	5012.29	9537.96	8380.72
A0A3Q0L3U1	VV1_1485	VV1	celF	6-phospho-beta-glucosidase							-0.0320422	0.223448	-0.168692	-0.213159	-0.0704777	-0.354783	0.947039	0.268298	0.43261	0.466672	0.758206	0.247657	-0.50209	-0.107783	-0.0493082	0.12956	0.00662074	0.450265	0.77103	0.614867	-0.2466	-0.15225	0.0489065	-0.0565311	0.20713	0.660475	0.708607	0.772552	4347.23	3069.5	4396.25	4248.53	4248.53	4809.32	4251.74	3583.71	3911.12	3519.4	4045.97
A0A3Q0L3U9	VV1_1488	VV1	phnB	PhnB protein putative DNA binding 3-demethylubiquinone-9 3-methyltransferase domain protein								-0.396374					NA	0.31196	NA	NA	NA	NA					NA	NA	NA	NA					NA	NA	NA	NA	0	24874.2	0	0	0	0	0	18898.5	0	0	0
A0A3Q0L3U5	VV1_1489	VV1		HD-GYP domain protein			up				0.400482	0.351178	1.11823	1.05002	0.447713	0.642437	0.677881	0.0709965	0.00409567	0.0596957	0.473399	0.151374	-1.03493	-0.220219	-0.19641	-0.0306028	0.00530699	0.450265	0.521715	0.959159	-1.08424	-0.288431	-0.866927	-0.506396	0.0156909	0.474603	0.053674	0.115197	23317.7	11379.9	14183.2	12378	12378	13885.5	30778.2	14516.3	30789	25209.8	16882
A0A3Q0L3P5	VV1_1506	VV1		Uncharacterized flavoprotein		down						-1.62312			0.387421	1.54855	NA	0.00354425	NA	NA	0.591185	0.461201					NA	NA	NA	NA			2.42769	1.79091	NA	NA	0.0116966	0.483897	0	3126.66	0	4430.02	4430.02	1274.03	0	1015.01	1077.02	0	5794.71
A0A3Q0L3V9	VV1_1511	VV1		N-acetylglucosamine regulated methyl-accepting chemotaxis protein							-0.373841	-0.21375	-0.319218	-1.58919	0.167178	0.266595	0.547928	0.749905	0.296646	0.658565	0.709621	0.521533	0.0616174	1.46511	-0.642757	-0.391438	0.988323	0.69583	0.00165885	0.0508507	0.221708	0.19514	-0.156361	0.194376	0.352425	0.796046	0.629956	0.653279	30359.8	31684.5	25135.9	16099.3	16099.3	19162.9	23429.4	27321.3	20146.5	23064.5	18077.2
A0A3Q0L3U6	VV1_1513	VV1	mltC	Membrane-bound lytic murein transglycosylase C						down	0.0700162	1.37302	-0.321146	0.330144	-0.455421	-0.608148	0.946257	0.378271	0.794602	0.477722	0.260032	0.040894	-0.719482	-0.111923	0.358819	-0.00354301	0.107741	0.963679	0.391469	0.845162	0.583518	0.539367	0.224544	-0.290545	0.776419	0.411576	0.66885	0.57598	3437.2	2087.46	3982.47	5107.03	5107.03	3972.7	3608.13	5406.77	3187.71	4632.8	3724.54
Q8DCC5	VV1_1514	VV1	yggX	Probable Fe(2+)-trafficking protein							-0.105318	-0.170903	-0.0270457	0.107073	0.0567147	-0.276187	0.579643	0.295858	0.900082	0.405221	0.466786	0.0589437	-0.352768	-0.0927089	-0.0211953	0.0916602	0.000875185	0.316764	0.857558	0.395831	-0.418353	0.0414101	0.0625651	-0.157481	0.0241691	0.85707	0.580932	0.275453	166481	130368	148910	146738	146738	158678	154760	115804	146144	150400	152621
A0A3Q0L3U8	VV1_1515	VV1	mutY	Adenine DNA glycosylase							-0.055234	-0.412409	0.04756	-0.183541	0.892733	-0.463074	0.857355	0.0899451	0.867742	0.557255	0.0886466	0.154322	-0.479294	-0.29192	-0.816911	-0.0513738	0.0156931	0.0889385	0.00452142	0.730184	-0.836469	-0.523021	0.0282626	-0.562008	0.000711391	0.264224	0.934669	0.0609156	17712.8	12705.9	11232	6375.93	6375.93	10839.1	17047.4	9546.78	11608.5	8078.49	11838.1
Q8DCC3	VV1_1516	VV1	trmB	tRNA (guanine-N(7)-)-methyltransferase											-1.59483		NA	NA	NA	NA	0.57127	NA					NA	NA	NA	NA					NA	NA	NA	NA	0	0	0	7182.5	7182.5	0	0	1028.75	0	0	2377.85
Q8DCC2	VV1_1517	VV1	glsA	Glutaminase							0.183012	0.263074	-0.197803		0.357471		0.611203	0.261891	0.726969	NA	0.206907	NA	-0.285794	-0.392797	-0.644027	-0.340695	0.176948	0.228087	0.0547769	0.32309	-0.205733		-0.0887533		0.219011	NA	0.81079	NA	4433.31	3636.6	4144.16	2651.95	2651.95	3272.48	5032.93	4364.04	3613.2	0	3397.61
Q8DCB9	VV1_1520	VV1	rdgB	dITP/XTP pyrophosphatase							-0.33188	-0.0816301	-0.0828776	0.349151	0.149293	0.428428	0.593975	0.993764	0.896204	0.176918	0.649246	0.0919846	0.0706614	-0.0162243	0.110193	-0.163926	0.971142	0.974414	0.712269	0.589172	0.320911	0.415805	0.342364	0.34738	0.176011	0.0891306	0.211691	0.170686	32026.2	33633.9	24073.2	25983.9	25983.9	21487.6	25444.9	31783.7	22729.2	30321.8	28816.8
A0A3Q0L3Q4	VV1_1521	VV1	PP599	DUF4426 domain-containing protein													NA	NA	NA	NA	NA	NA					NA	NA	NA	NA					NA	NA	NA	NA	0	0	0	0	0	897.12	0	1387.95	0	0	0
A0A3Q0L3V1	VV1_1523	VV1	yggT	Membrane protein (Putative integral membran resistance protein)							0.116477	-0.102226	-0.149423	-0.442249	-0.0386417	0.29271	0.645143	0.422831	0.360646	0.0111338	0.70872	0.055096	0.393919	0.174687	0.17984	-0.180752	0.00163986	0.0378717	0.0568184	0.0360879	0.175216	-0.118139	0.290622	0.261381	0.226704	0.566384	0.0503649	0.137082	88315.9	116043	96368.2	109162	109162	85020.2	95741.9	108105	86886.6	80055.2	106277
A0A3Q0L3Q9	VV1_1524	VV1	proC	Pyrroline-5-carboxylate reductase							-0.330651	-0.667906	-0.165987	-1.12083	-0.281428	0.458669	0.450234	0.11849	0.523048	0.213824	0.0881509	0.260814	0.0522953	0.872302	0.222321	-0.219244	0.592916	0.241293	0.140522	0.254153	-0.284959	-0.0825416	0.10688	0.405412	0.422711	0.807888	0.575294	0.283986	29167	30243.6	28589.4	33352.6	33352.6	24558.7	23192.9	19035.9	25482.2	24065.2	27441.7
A0A3Q0L3V5	VV1_1525	VV1	yggS	Pyridoxal phosphate homeostasis protein							-0.23775	-0.68872	-0.0488201	-0.492512	0.368346	0.466897	0.504721	0.149123	0.861976	0.173791	0.193574	0.135358	-0.379674	-0.0339507	-0.0782313	-0.535253	0.163906	0.854867	0.697592	0.0543916	-0.830643	-0.477642	0.338935	-0.0195366	0.00428933	0.466096	0.355944	0.943185	48010.8	36901.6	39637.7	37545.6	37545.6	27351.5	40716.3	22893.9	38318.8	27518.7	48466.5
A0A3Q0L3W1	VV1_1526	VV1	pilT	Twitching motility protein PilT				down			-0.0760775	-0.297335	-0.130257	-0.686378	-0.390103	-0.393926	0.916384	0.112565	0.628964	0.0112763	0.0617968	0.0582755	0.931928	0.05228	0.323854	-0.0312011	0.00261787	0.734118	0.0344981	0.857048	0.71067	-0.503841	0.064008	-0.29487	0.00460106	0.158696	0.803297	0.234711	71356.4	136135	85166.9	106601	106601	83344.8	67691.1	110781	77814.3	54876.7	81344.5
A0A3Q0L3V4	VV1_1527	VV1	pilU	Type IV pilus (Tfp) assembly protein_ ATPase component PilU							-0.173705	0.0455732	0.00163899	0.126615	-0.21551	0.218835	0.355562	0.755607	0.989984	0.912957	0.176436	0.327118	0.765502	0.436909	0.208253	0.245571	1.20439e-05	0.00695964	0.0444822	0.0273975	0.984781	0.561885	-0.00889638	0.462766	0.000133936	0.373563	0.933338	0.0609156	25041.7	42569.9	24871.2	28733.4	28733.4	29486.4	22201	43936.1	24899.5	36756.6	24746.4
Q8DCB1	VV1_1528	VV1	yqgF	Putative pre-16S rRNA nuclease							0.0314945	0.208821	-0.332587	0.236855	-0.0475166	0.222646	0.927506	0.539821	0.153786	0.462905	0.849492	0.346939	-0.0337974	-0.454376	-0.28788	-0.316209	0.937866	0.0226533	0.0853158	0.115248	0.14353	0.115065	-0.00281014	0.239024	0.68239	0.804127	0.979361	0.231701	25949.3	25348.5	26206.3	21465.7	21465.7	21048.3	26522.1	29296.4	20810.7	22538.5	20770.2
Q8DCB0	VV1_1529	VV1	yqgE	UPF0301 protein VV1_1529													NA	NA	NA	NA	NA	NA					NA	NA	NA	NA					NA	NA	NA	NA	0	0	0	0	0	0	0	0	0	0	0
Q8DCA9	VV1_1530	VV1	gshB	Glutathione synthetase							-0.240822	-0.364039	-0.052508	-0.194492	-0.44902	-0.244707	0.429585	0.031498	0.822268	0.165602	0.0104502	0.0528637	0.0723956	-0.0774209	0.131512	-0.128056	0.3598	0.375175	0.11847	0.154504	-0.0508209	-0.219405	-0.265	-0.320255	0.803332	0.496262	0.249115	0.180567	149584	157282	136459	149483	149483	124869	126587	122206	131582	113018	109502
A0A3Q0L3R1	VV1_1531	VV1	rsmE	Ribosomal RNA small subunit methyltransferase E							-0.0284297	-0.101012	-0.192394	-0.106679	-0.187937	-0.115213	0.930631	0.422831	0.191054	0.813916	0.0968246	0.352474	0.0706992	-0.161199	0.0325173	-0.0758593	0.409895	0.435237	0.689292	0.343286	-0.00188289	-0.0754834	0.0369743	0.00132166	0.987049	0.700584	0.787987	0.985937	66916.7	70277.6	67592.7	69133.5	69133.5	64130.4	65611	65525.4	59153.9	56138.5	60689.5
A0A3Q0L3W7	VV1_1532	VV1		Uncharacterized protein		down					0.0717402	-2.2456	1.28024	-0.483019	-0.365259	0.233607	0.873901	0.000370849	0.337142	0.336086	0.0153684	0.217537	1.71419	0.673555	1.9409	0.0460393	7.65509e-06	0.116278	4.14204e-05	0.808504	-0.603156	-1.08971	0.295395	-1.0006	0.0545482	0.47092	0.433977	0.39999	5137.89	16858	5808.64	22302	22302	5996.99	5399.84	3554.78	14108	6628.74	17313.7
A0A3Q0L3W2	VV1_1533	VV1	endA	Endonuclease I							0.137413	-0.143453	0.0397034	-0.414799	-0.308124	0.278574	0.748811	0.461506	0.900082	0.0132452	0.0483519	0.0829919	0.196638	0.327691	0.47689	0.0969543	0.0892491	0.0160968	0.00306192	0.401475	-0.0842268	-0.126811	0.129063	0.335825	0.753085	0.612151	0.484562	0.104868	1601.55	1835.41	1810.7	2520.02	2520.02	1936.56	1761.59	1661.69	1861.22	1704.6	2035.4
Q8DCA3	VV1_1536	VV1	metK	S-adenosylmethionine synthase							-0.00376287	0.0240236	0.0860821	-0.0316123	0.148248	0.19486	0.978838	0.907778	0.488692	0.707239	0.029297	0.0693535	0.123431	0.210655	0.0913705	-0.005721	0.0356196	0.0116162	0.178201	0.960839	0.151217	0.0929604	0.153536	0.103057	0.278622	0.536218	0.0832966	0.376705	374457	407905	358832	382293	382293	357412	373482	414754	380894	406245	423666
Q8DCA2	VV1_1537	VV1	tkt	Transketolase 1							-0.00348742	-0.0857148	0.0958706	0.031375	-0.0147687	-0.0906718	0.985955	0.468753	0.392557	0.766641	0.809154	0.350133	-0.208074	-0.0345668	-0.014351	-0.0445558	0.019657	0.590123	0.788286	0.417644	-0.290302	-0.0990623	-0.12499	-0.231098	0.0341202	0.516552	0.174774	0.0849178	682476	590814	654813	648331	648331	634899	680828	556734	699805	653366	641728
Q8DCA1	VV1_1539	VV1	epd	D-erythrose-4-phosphate dehydrogenase		down					-0.193045	-1.06866	-0.141921	-0.725745	-0.454786	-0.746266	0.42601	0.0239705	0.372874	0.0980046	0.0754221	0.0645415	0.0202912	0.0021354	0.0544263	-0.234395	0.825114	0.992675	0.529036	0.00945092	-0.855323	-0.581689	-0.258439	-0.83874	0.0287405	0.288446	0.271014	0.0471131	79882.5	81014	75411.1	78310.3	78310.3	64102.5	69877.8	38624.4	68345.9	45667.5	57136.6
Q8DCA0	VV1_1540	VV1	pgk	Phosphoglycerate kinase							-0.0654698	0.0500693	0.167985	-0.102224	-0.101068	-0.121998	0.781336	0.629492	0.428321	0.300237	0.123274	0.290739	-0.153815	0.181184	0.269169	0.294039	0.0487409	0.0385934	0.00882751	0.00904716	-0.0382762	-0.0890243	0.000116319	0.00405694	0.774907	0.718099	0.966068	0.962228	698202	627593	665422	801909	801909	815853	667226	649756	747594	702857	747654
A0A3Q0L3R9	VV1_1541	VV1	fbaA	Fructose-bisphosphate aldolase							-0.00922444	-0.0809973	0.123137	0.121172	-0.0374094	-0.159046	0.95669	0.461506	0.328759	0.25909	0.662394	0.295592	-0.143289	-0.000506596	0.0938957	0.0768434	0.0288295	0.996459	0.0915743	0.234318	-0.215062	-0.00247128	-0.0666504	-0.205339	0.0805431	0.981989	0.579231	0.209427	1.06179e+06	961396	948074	1.01183e+06	1.01183e+06	999941	1.05502e+06	908908	1.03255e+06	1.03078e+06	985930
A0A3Q0L3S0	VV1_1542	VV1	mscS	Putative membrane protein_ involved in stability of MscS mechanosensitive channel							-0.266878	-0.546	-0.106722	0.0197461	-0.136634	-0.513121	0.725949	0.0457118	0.750131	0.96226	0.698052	0.331338	-0.46	-0.05331	-0.086796	-0.0521507	0.0724143	0.770234	0.657548	0.790849	-0.739121	0.0731577	-0.116709	-0.45855	0.0920573	0.863299	0.88899	0.462865	193657	140786	206234	194193	194193	198912	160952	96426.9	191529	201492	176645
A0A3Q0L3S7	VV1_1545	VV1	yggE	Uncharacterized protein		down					0.0246074	-0.588592	-0.301965	-0.502106	-0.099951	0.0753097	0.920109	0.0240134	0.125477	0.00269461	0.702742	0.514928	1.23573	0.224913	0.035146	-0.00192314	3.874e-06	0.0650347	0.92003	0.984097	0.622529	0.0247715	0.23716	0.375351	0.0120897	0.875914	0.0721891	0.0291998	35479.1	83553.4	43176.4	44241.1	44241.1	43118.9	36089.5	55562.3	35022.4	35628.9	41279.8
A0A3Q0L3W4	VV1_1546	VV1	serA	D-3-phosphoglycerate dehydrogenase							0.0556721	0.141907	0.0698173	-0.0667815	0.0187164	0.0472587	0.840761	0.323653	0.69495	0.6093	0.820407	0.714125	-0.313887	0.0447379	0.0768919	-0.0121698	0.00279863	0.657498	0.327184	0.881212	-0.227651	-0.0918609	0.025791	-0.0347284	0.140063	0.647449	0.829135	0.840506	909054	731308	890886	939656	939656	883402	944819	806898	935059	877377	951925
Q8DC93	VV1_1547	VV1	rpiA	Ribose-5-phosphate isomerase A							0.00779932	-0.113196	0.157799	0.102285	0.0707448	-0.284335	0.998328	0.369151	0.427066	0.287873	0.420325	0.0528637	-0.212205	-0.209417	-0.20828	-0.113582	0.00957699	0.00628866	0.00849427	0.102308	-0.3332	-0.26493	-0.295334	-0.555716	0.0661955	0.296064	0.0852686	0.0259096	151007	130352	147968	128077	128077	136766	151825	120515	165071	137379	134514
A0A3Q0L3W5	VV1_1548	VV1	ygfA	5-formyltetrahydrofolate cyclo-ligase													NA	NA	NA	NA	NA	NA					NA	NA	NA	NA					NA	NA	NA	NA	2433.02	0	0	0	0	0	0	4433.96	0	0	0
A0A3Q0L3X2	VV1_1549	VV1	zapA	Cell division protein ZapA							-0.0845443	-0.205475	0.212769	-0.31045	0.17153	-0.11976	0.829918	0.302243	0.612418	0.378484	0.455913	0.617838	-0.160385	0.405641	0.162682	0.247343	0.228489	0.141333	0.0872753	0.0641908	-0.281316	-0.117579	0.121443	-0.0851857	0.199196	0.828544	0.699335	0.836922	38159.3	34144.4	34946.1	39117.5	39117.5	41481.7	35987.4	29611.9	40499.4	37329.7	44056.2
Q8DC90	VV1_1551	VV1	ygfB	UPF0149 protein VV1_1551							-0.410546	-0.237843	-0.122494	0.0585843	-0.0240339	0.466609	0.579643	0.131729	0.395566	0.687816	0.848244	0.256749	0.303825	-0.0374721	-0.10438	-0.400843	0.153936	0.629905	0.195522	0.222538	0.476528	0.143606	-0.00591978	0.188259	0.0909361	0.498553	0.950209	0.153974	44206.3	54568.8	55547.2	51670.3	51670.3	42072.3	33258.1	46275	51025.6	56366.1	50816.7
A0A3Q0L3T0	VV1_1552	VV1	ubiH	2-polyprenyl-6-methoxyphenol 4-hydroxylase							0.134943	-0.210696	-0.101629	0.135794	-0.071422	-0.265866	0.819977	0.358945	0.722544	0.757712	0.772999	0.0481825	-0.137137	-0.243189	-0.111515	0.0653278	0.162458	0.213977	0.541421	0.570827	-0.482776	-0.0057652	-0.0813074	-0.0989093	0.115618	0.947229	0.770991	0.698082	16905.4	15372.4	19516.4	18064.7	18064.7	20420.5	18563	13283.6	18188.9	18116.4	17192.2
A0A3Q0L3S9	VV1_1553	VV1	visC	2-octaprenyl-3-methyl-6-methoxy-1_4-benzoquinol hydroxylase							-0.641152	0.280261	-0.323872	0.465421	0.268517	-0.215387	0.513625	0.24737	0.599966	0.346664	0.170292	0.698498	-1.17858	-0.24596	-0.585523	-0.0375655	0.0135833	0.584445	0.126242	0.963027	-0.257165	0.543334	0.00686704	0.0709194	0.190512	0.37903	0.975696	0.486498	18959.6	8376.1	15116.5	10073.8	10073.8	14728	12156.9	10172.1	12076.9	17600.2	12134.6
Q8DC85	VV1_1556	VV1	ygfZ	tRNA-modifying protein YgfZ							-0.0161102	-0.0437488	-0.0651272	-0.0806519	-0.26625	0.040079	0.943023	0.726941	0.572022	0.532901	0.0881509	0.738867	0.0704604	0.00701528	0.0585599	-0.0610646	0.267445	0.955992	0.359619	0.459025	0.0428217	-0.00850951	-0.142563	0.0441415	0.776223	0.952494	0.326849	0.709289	105720	111011	100363	104520	104520	96203.3	104546	107695	95932.8	95368.6	86906.3
Q8DC84	VV1_1557	VV1	sdhE	FAD assembly factor SdhE				down		down		0.892745	3.68398	-0.914643		-4.98846	NA	0.727742	0.467087	0.00602643	NA	4.83867e-07		0.81529		5.38901	NA	0.20897	NA	0.0130295	1.95875	-3.78333	-3.31217	-3.28343	0.226137	0.452831	0.272875	0.313319	0	14075.8	4579.55	0	0	191901	6723.14	26134.5	58858.7	4274.79	5925.83
A0A3Q0L3X9	VV1_1558	VV1	nadB	L-aspartate oxidase							-0.078701	-0.479554	0.0306119	-0.410518	-0.232267	-0.181197	0.723677	0.0190273	0.867004	0.00977249	0.0075918	0.0928053	0.0703646	0.42533	0.46412	0.265173	0.237759	0.000707738	0.000225004	0.0044726	-0.330489	-0.0157993	0.201241	0.0533634	0.0649935	0.94617	0.0880164	0.709317	109437	114907	107404	148161	148161	129075	103627	82410.9	109707	108512	126129
A0A3Q0L3X1	VV1_1559	VV1	rpoE	RNA polymerase sigma factor							-0.0621193	0.00484066	-0.149997	-0.223918	-0.125277	0.104768	0.743819	0.99844	0.161494	0.0852342	0.0582456	0.296694	0.551168	0.130225	0.103302	-0.0248611	6.54231e-05	0.0665856	0.0785179	0.674868	0.618128	0.0563036	0.128022	0.229904	0.00183082	0.75053	0.120688	0.0796849	39078.5	57260.6	42663.2	45830.1	45830.1	41934.3	37431.6	57453	38450.3	39980.6	42018.3
A0A3Q0L3X6	VV1_1560	VV1	rseA	Anti-sigma-E factor RseA						down	-0.23218	-0.140959	-0.0141612	0.559064	0.215233	-1.34445	0.344619	0.404461	0.951674	0.00532253	0.0216118	0.000156576	0.766077	-0.282892	-0.059414	-0.0641217	2.29335e-05	0.0286383	0.550475	0.527189	0.857298	0.290333	0.16998	-1.39441	0.00215246	0.158696	0.143758	0.000323613	18479	31426.1	19595.7	18805.1	18805.1	18743.8	15732	28500.8	19404.3	23729.9	21830.6
A0A3Q0L3Y3	VV1_1561	VV1	rseB	Sigma factor RpoE negative regulatory protein RseB							0.215528	-0.192691	-0.33585	0.222705	0.0515029	-0.583653	0.865667	0.548256	0.30268	0.6093	0.947208	0.147699	1.50834	-0.12811	-0.209985	0.120437	0.00383062	0.584236	0.291745	0.43724	1.10012	0.430445	0.177368	-0.127366	0.0227068	0.413	0.693865	0.703292	8970.26	25518.9	13658.1	11808	11808	14847.2	10415.6	22328.3	10821.5	14583.6	12237.2
Q8DC78	VV1_1563	VV1	lepA	Elongation factor 4							-0.929446	-0.731998	0.751413	-0.0685144	0.826636	-0.781831	0.61404	0.205999	0.335171	0.931841	0.538688	0.443934	0.925517	0.275434	-1.46828	0.280082	0.0476582	0.739978	0.128543	0.737558	1.12297	-0.544494	-1.39306	-1.25316	0.285831	0.440654	0.0477768	0.0688101	282001	535622	366633	132506	132506	445189	148067	322482	617205	423175	235005
A0A3Q0L3Y0	VV1_1564	VV1	lepB	Signal peptidase I							-0.128266	-0.167409	-0.0370756	-0.0851771	-0.168334	-0.267534	0.62935	0.312546	0.822268	0.462284	0.259233	0.0371669	-0.0827572	-0.127602	-0.0863914	-0.0927279	0.458765	0.094691	0.315889	0.115248	-0.121901	-0.175704	-0.21765	-0.323187	0.422431	0.433921	0.205629	0.0808873	84634.9	79916.6	79618.4	74990.7	74990.7	74662	77435	71161	77598.4	68700.6	66731.9
Q8DC76	VV1_1565	VV1	rnc	Ribonuclease 3		down			down		-0.174935	-0.619564	0.142897	-0.0621979	-0.858665	-1.2296	0.713708	0.0239705	0.695781	0.763912	0.0414423	0.0586227	-0.336599	-0.928755	-0.577715	-0.703289	0.0215947	0.00424452	0.0253354	0.0878437	-0.781228	-1.13385	-1.57928	-2.07578	0.032796	0.121754	0.00450825	0.00180476	30035.2	23785	27309.9	18298.3	18298.3	16772.9	26605.4	15480.9	30153.4	13740.9	10090.8
Q8DC75	VV1_1566	VV1	era	GTPase Era		down			down	down	-0.083775	-1.18674	0.822972	0.0709395	-1.00905	-0.965284	0.865667	0.0025716	0.320568	0.638392	0.00383361	0.0307396	-0.4024	-0.526801	0.381275	-0.122664	0.0788068	0.00487948	0.0712581	0.572594	-1.50536	-1.27883	-1.45075	-1.91092	0.00204596	0.172993	0.033651	0.0246505	37410.9	28305	27730.5	36118.8	36118.8	25470.2	35300.3	12434.2	49056.6	20217.6	17946.4
Q8DC73	VV1_1568	VV1	pdxJ	Pyridoxine 5'-phosphate synthase		down					-0.521103	-0.927637	0.125845	-0.505263	-0.320351	-0.605061	0.61404	0.0273352	0.796556	0.140425	0.310856	0.151892	-0.346521	0.256408	0.149524	0.183101	0.476081	0.343062	0.444414	0.423421	-0.753054	-0.374699	-0.296671	-0.547805	0.0537857	0.424763	0.446636	0.205899	116435	91573.3	84983.9	94264.5	94264.5	96484.1	81136.2	48141.8	92729.9	71519.4	75494.1
A0A3Q0L3T7	VV1_1573	VV1	barA	Histidine kinase							0.06213	0.414843	-0.0128518	-0.0684872	-0.562083	0.33251	0.914359	0.0436387	0.930116	0.865681	0.0119999	0.0739212	0.597519	0.225938	0.611682	-0.0653454	0.00826502	0.382777	0.00290679	0.678555	0.950232	0.170302	0.062451	0.280016	0.00145868	0.655592	0.791039	0.332929	11155.7	16879.8	11087.9	16942.8	16942.8	10596.9	11646.6	22503.3	10989.6	12366.5	11475.8
Q8DC67	VV1_1574	VV1	rlmD	23S rRNA (uracil(1939)-C(5))-methyltransferase RlmD							-0.120631	0.513655	0.0430713	-0.140138	0.298312	-0.0727457	0.777112	0.322787	0.936267	0.14005	0.123916	0.75921	-0.538468	-0.0386951	-0.359613	-0.120742	0.0031752	0.812223	0.0260146	0.51691	0.0958177	-0.221905	-0.104372	-0.236559	0.982421	0.510818	0.732517	0.389405	20113.3	13848	18918.8	14744.8	14744.8	17399.9	18499.9	19770.3	19492.1	16713.2	18131.7
A0A3Q0L3Y2	VV1_1575	VV1	relA	GTP pyrophosphokinase							-0.16398	-0.111413	-0.0092348	-0.109145	-0.163713	-0.00160044	0.612033	0.445305	0.936267	0.453226	0.0808722	0.981629	-0.169732	0.114054	0.158694	-0.0243331	0.0766358	0.0553169	0.0120987	0.637476	-0.117165	0.0141435	0.00421619	-0.0166988	0.575394	0.959865	0.948706	0.987267	59047.5	52493.7	52488	58591.1	58591.1	51610.1	52703.4	48592.4	52153.1	52666.9	52305.7
A0A3Q0L3T8	VV1_1577	VV1	mazG	Nucleoside triphosphate pyrophosphohydrolase MazG		up					0.0232726	0.892437	-0.336973	-0.0490586	0.229785	0.121015	0.975264	0.00749911	0.137985	0.814267	0.623022	0.815808	-0.75284	-0.537691	-0.660449	-0.465617	0.0267493	0.0347062	0.0344981	0.111147	0.116324	-0.249776	-0.0936909	-0.00762859	0.631442	0.550816	0.724923	0.908589	10267.9	6093.34	12264.4	7759.44	7759.44	8881.38	10434.9	11311.1	9709.71	8166.13	9099.18
Q8DC63	VV1_1578	VV1	pyrG	CTP synthase							-0.195601	-0.113195	-0.0153593	-0.13435	-0.142853	-0.0587047	0.263213	0.327891	0.930346	0.214843	0.0897678	0.510685	-0.277633	0.0907946	0.1222	0.00389084	0.00317824	0.277863	0.110948	0.949178	-0.195227	-0.0281957	-0.00529331	-0.0394546	0.118073	0.901726	0.986909	0.815377	392510	323799	342758	373056	373056	343684	342744	299364	339129	332565	337887
Q8DC62	VV1_1579	VV1	eno	Enolase							-0.129172	-0.167001	0.160729	0.162283	0.0355675	-0.17511	0.564075	0.273019	0.403576	0.136957	0.847064	0.256749	-0.216653	0.0023151	0.052641	0.142934	0.0107456	0.962634	0.673129	0.314242	-0.254482	0.00386847	-0.0725206	-0.192905	0.124185	0.967605	0.667739	0.196379	1.68065e+06	1.4463e+06	1.3853e+06	1.43678e+06	1.43678e+06	1.52958e+06	1.53671e+06	1.28821e+06	1.54856e+06	1.55272e+06	1.47264e+06
Q8DC60	VV1_1582	VV1	ispD	2-C-methyl-D-erythritol 4-phosphate cytidylyltransferase													NA	NA	NA	NA	NA	NA					NA	NA	NA	NA					NA	NA	NA	NA	10579.8	0	0	5060.64	5060.64	0	0	0	850.722	0	0
Q8DC59	VV1_1583	VV1	ispF	2-C-methyl-D-erythritol 2_4-cyclodiphosphate synthase							-0.172206	-0.366033	0.0475628	-0.265971	-0.0348483	0.066928	0.511862	0.0318899	0.840409	0.0643944	0.706026	0.49133	0.199775	0.360972	0.269806	0.17726	0.0535528	0.0038403	0.016296	0.0778684	0.005947	0.0474389	0.187395	0.196625	0.978152	0.845525	0.205629	0.21302	53804.9	61796	47499.2	57267.2	57267.2	53708.9	47751.1	47948.3	49091.2	50732.3	55900.4
Q8DC58	VV1_1584	VV1	truD	tRNA pseudouridine synthase D							-0.406449	-0.118943	0.0532295	-0.174152	-0.0312853	0.0910947	0.173515	0.525776	0.909864	0.189475	0.633622	0.504987	-0.365648	-0.0863145	-0.14304	-0.271866	0.0330221	0.519326	0.232604	0.0758261	-0.0781423	-0.313696	-0.227555	-0.234	0.630046	0.370577	0.320345	0.366348	37399.5	29026.5	31334.8	28377.1	28377.1	25953	28217.1	26729.4	32512.6	26158.9	27768.4
Q8DC57	VV1_1585	VV1	surE	5'-nucleotidase SurE							-1.68982	3.39708	-0.16463	0.970119	-1.16241	0.219577	0.582033	0.208697	0.629097	0.419582	0.651812	0.847812	-2.5448	-0.268625	1.40308	-0.0144309	0.0461667	0.335303	0.476592	0.991575	2.54209	0.866124	0.405299	0.369776	0.379693	0.598172	0.338736	0.593344	8088.33	1386.11	1788.02	4728.71	4728.71	1770.23	2507.11	14602.3	1595.2	2907.66	2112.62
A0A3Q0L3Y7	VV1_1587	VV1	nlpD	Membrane protein							-0.39815		0.166046				0.429585	NA	0.671051	NA	NA	NA	-0.129143	0.144767	0.296794	0.428896	0.565925	0.775402	0.0811796	0.0604027					NA	NA	NA	NA	1633.54	1493.67	1245.15	1529.56	1529.56	1676.23	1239.58	0	1397.04	0	0
A0A3Q0L3U7	VV1_1588	VV1	rpoS	RNA polymerase sigma factor RpoS							-0.219411	-0.056089	-0.380147	0.0674746	-0.0629246	0.144154	0.564075	0.650196	0.450886	0.720103	0.615108	0.600165	0.688286	-0.695171	-0.591948	-0.524813	1.98547e-05	0.00527149	0.000286523	0.0225043	0.851608	-0.247549	-0.274725	-0.000512425	0.00334492	0.852169	0.757895	0.866773	26598.5	42859.9	22523.9	14943.4	14943.4	15655.2	22845.9	41225.6	17306.4	14577.6	14305.6
Q8DC53	VV1_1589	VV1	mutS	DNA mismatch repair protein MutS							-0.0116145	-0.0369594	-0.0137022	0.119488	-0.000600145	-0.330423	0.970789	0.812922	0.938057	0.331713	0.986402	0.10296	-0.562452	-0.297961	-0.296885	-0.102929	0.000344115	0.00766974	0.00581959	0.21839	-0.587797	-0.16477	-0.283783	-0.419649	0.0156909	0.428057	0.0417279	0.0690681	75814.5	51337.8	74358.5	60528.4	60528.4	69238.2	75206.6	50039.3	73655.6	65706	60503.2
A0A3Q0L3Z7	VV1_1590	VV1	ygaD	Competence/damage-inducible protein CinA C-terminal domain-like protein							-0.0972178	-0.219125	0.0197693	-0.176826	-0.187351	0.0811787	0.821463	0.253216	0.936267	0.502196	0.566258	0.728778	0.0714249	0.206575	0.238193	-0.0460086	0.67912	0.374924	0.350901	0.876001	-0.050482	0.0099798	0.0310722	0.0154008	0.724505	0.970206	0.947606	0.962228	21832.9	22941	20423.9	24090.2	24090.2	19782.8	20410.2	19708.3	20705.7	20849.4	21156.4
Q8DC51	VV1_1591	VV1	recA	Protein RecA							0.0134943	0.0560768	0.0433379	0.0299963	0.0618419	0.000821461	0.956498	0.716536	0.755059	0.702084	0.42961	0.996258	-0.379485	-0.0157317	-0.0116711	-0.0495275	0.000206436	0.814823	0.876712	0.49886	-0.336902	-0.0290733	0.00683287	-0.0920439	0.0308249	0.863299	0.950483	0.462865	544282	418396	486249	482331	482331	469839	549397	434979	501077	491080	503456
Q8DC49	VV1_1593	VV1	alaS	Alanine--tRNA ligase							-0.0701471	-0.0559278	0.0178497	-0.0536218	-0.0853131	-0.0134104	0.723677	0.710011	0.938057	0.517603	0.356505	0.899612	-0.245639	-0.0958099	-0.0292661	-0.160833	0.00351909	0.0959303	0.706959	0.0187212	-0.23142	-0.167282	-0.132429	-0.192093	0.145986	0.404319	0.282314	0.247169	329666	278054	311847	305585	305585	278950	314020	267481	315729	281163	288038
A0A3Q0L3V2	VV1_1594	VV1	lysC	Aspartokinase				up			0.403449		-0.274146	2.40745	0.525941		0.454764	NA	0.930346	0.000330741	0.109217	NA	-1.99077	-2.00964	-0.84001	0.040549	4.94418e-05	0.126382	0.609003	0.71127		0.671959	-0.0399233		NA	0.452831	0.847349	NA	8112.14	2041.05	4626.15	2584.35	2584.35	4758.02	10729.7	0	3825.54	6094.99	3721.13
Q8DC47	VV1_1595	VV1	csrA	Translational regulator CsrA		down					-0.0280082	-0.733327	0.279179	-0.198383	-0.275062	-0.246259	0.894886	0.000338494	0.147383	0.12654	0.0210641	0.0236676	-0.0343488	0.490129	0.663337	0.437424	0.555672	0.00058943	6.11568e-05	0.000218404	-0.739668	0.0125675	0.109096	-0.0880138	0.000451559	0.946883	0.463194	0.617506	214993	209935	182676	289312	289312	247377	210860	126279	221678	223618	239092
A0A3Q0L3Z2	VV1_1601	VV1	oadA	Oxaloacetate decarboxylase alpha subunit							-0.0196138	0.201039	0.0381629	0.165658	0.0713868	0.0654142	0.932727	0.131729	0.822268	0.101246	0.320355	0.515534	-0.516117	-0.181732	-0.090885	-0.135862	0.000112523	0.0130042	0.204131	0.0661295	-0.295464	-0.0542373	-0.0576611	-0.10861	0.043753	0.776824	0.630872	0.433337	570559	398964	513184	481852	481852	467062	562854	458619	526940	507498	506295
A0A3Q0L3V7	VV1_1602	VV1	oadB	Oxaloacetate decarboxylase beta chain		up		up			0.468002	1.44277	-0.06265	1.42284	0.238413	0.841821	0.747721	0.0318899	0.909864	0.0389229	0.649246	0.105739	-1.24312	-0.664168	-0.207323	-0.139307	0.0227803	0.190047	0.63503	0.758716	-0.268348	0.821326	0.0937402	0.765165	0.737038	0.21241	0.854833	0.108427	93792.3	39623.3	100190	86779.2	86779.2	90968.4	129733	107713	95932.7	169516	102373
A0A3Q0L3Z5	VV1_1603	VV1		NADPH:quinone reductase							-0.0589496	0.123115	-0.0198374	-0.440888	-0.126968	0.154989	0.83442	0.260513	0.896204	0.0199569	0.329546	0.0861015	0.596018	0.344738	0.250952	0.115872	5.24254e-05	0.00135305	0.00571714	0.059244	0.778082	-0.0763117	0.143821	0.290699	0.00107215	0.71665	0.381402	0.0597246	36254.6	54800.3	37357.9	44455.6	44455.6	40482.1	34803.1	59682.1	36847.7	34949.3	40710.4
A0A3Q0L3Z6	VV1_1605	VV1		Protease_ insulinase family/protease_ insulinase family							0.0848704	0.0190717	-0.305261	-0.294695	-0.0614149	0.0533395	0.729658	0.948802	0.0663492	0.0536082	0.390256	0.717438	1.06363	0.176003	0.348846	0.0312535	3.09564e-06	0.0159923	0.000965066	0.659509	0.997832	0.186569	0.592692	0.389854	0.000335078	0.429513	0.00228895	0.0514029	65768.3	137468	93458.3	119023	119023	95505	69753.4	139297	75635.4	86077.2	114063
Q8DC38	VV1_1606	VV1	gshA	Glutamate--cysteine ligase							-0.0706763	-0.172539	-0.00124752	-0.680125	-0.228199	-0.450376	0.833433	0.150496	0.955138	0.0663707	0.0772542	0.154999	0.0111498	0.050623	0.12205	-0.0439347	0.859314	0.778778	0.55664	0.984982	-0.090713	-0.628254	-0.104901	-0.493063	0.635727	0.185103	0.549587	0.13511	47646	48015.6	42779.4	46556	46556	41496.3	45368.1	42603.3	42742.4	27652.6	39744.9
A0A3Q0L403	VV1_1607	VV1		Uncharacterized protein		up					0.372959	0.724332	-0.621801		-0.499319	0.160141	0.326603	0.0431774	0.135797	NA	0.116058	0.776666	0.0554216	0.0843017	0.254454	-0.0572023	0.788803	0.81212	0.258107	0.815986	0.406795		0.376935	0.72474	0.145698	NA	0.318782	0.133568	1044.46	1085.36	1775.15	2117.55	2117.55	1706.14	1352.58	1793.17	1153.6	0	1498.04
Q9AHK1	VV1_1608	VV1	luxS	S-ribosylhomocysteine lyase							-0.0143908	0.0506958	0.0128747	-0.00978122	0.106875	0.0278814	0.937788	0.966413	0.933996	0.921029	0.586391	0.834281	-0.128417	0.020014	-0.101512	-0.00852188	0.0310764	0.776761	0.563286	0.918888	-0.0633309	-0.00264199	-0.00751149	0.00648479	0.712505	0.981989	0.951854	0.970018	356275	325933	336991	314094	314094	335006	352739	337589	340011	339389	338246
A0A3Q0L3V6	VV1_1609	VV1	yfjD	Hemolysin-like protein containing CBS domains							0.0929103	0.247207	-0.173768	-0.305749	-0.137671	-0.00582123	0.771044	0.228461	0.392557	0.0879835	0.506427	0.896477	0.0231479	-0.00601619	0.250571	-0.0657004	0.807776	0.956247	0.056966	0.569242	0.177445	-0.137998	0.286668	0.102246	0.381092	0.511831	0.282314	0.841437	31792.8	32307	32141.1	38237.6	38237.6	30710.3	33907.6	38345.4	28493.9	25894.7	34757.4
A0A3Q0L3Z8	VV1_1612	VV1	ffh	Signal recognition particle protein							0.0111844	0.143448	-0.0353829	0.122579	0.119621	0.0118134	0.95032	0.240802	0.822268	0.21062	0.112451	0.930277	-0.348262	-0.150605	-0.142523	-0.0913247	0.00302787	0.0622288	0.0853158	0.254153	-0.215999	0.00735738	0.0124809	-0.0441284	0.0497283	0.966024	0.907177	0.738385	168402	132285	157925	143070	143070	148238	169712	146114	154099	154887	155438
Q8DC33	VV1_1615	VV1	rpsP	30S ribosomal protein S16							-0.341606	-0.20166	0.223526	-0.92983	0.219185	0.484986	0.541476	0.911522	0.826029	0.267201	0.737421	0.542677	-0.672718	-0.00967828	0.0335998	-0.549667	0.0888383	0.847268	0.969882	0.239446	-0.532772	-1.16303	0.0292589	-0.288208	0.20225	0.204949	0.959768	0.643419	450669	282716	289304	296120	296120	197646	355651	245835	337786	150846	344707
Q8DC32	VV1_1616	VV1	rimM	Ribosome maturation factor RimM							0.0180112	0.0324723	0.0234583	0.136605	-0.102261	-0.311284	0.978024	0.864471	0.915795	0.252708	0.350962	0.0437193	1.75119	-0.378109	-0.257489	-0.199612	1.907e-07	0.0113731	0.0423783	0.102006	1.76565	-0.264962	-0.383208	-0.534355	2.60119e-05	0.227556	0.0269345	0.0199605	36439.2	122667	34679.2	29010.6	29010.6	30198.1	36897	125460	35247.7	29333.9	27025.5
Q8CWK5	VV1_1617	VV1	trmD	tRNA (guanine-N(1)-)-methyltransferase				up			0.746999	-0.320452	0.545037	0.978942	0.197487	0.433541	0.26046	0.50808	0.487389	0.0248646	0.56187	0.147671	0.443799	-0.443759	-0.31761	-0.0919215	0.186743	0.0722763	0.18609	0.790849	-0.623652	-0.00985436	-0.66516	-0.203418	0.157282	0.959667	0.263906	0.838871	5878.8	7996.23	6880.49	5520.89	5520.89	6455.78	9866.38	6403.53	10039	9970.7	6330.81
Q8DC31	VV1_1618	VV1	rplS	50S ribosomal protein L19							1.42097	0.922138	0.839921	0.949649	0.805973	0.754972	0.518971	0.332236	0.547085	0.189564	0.405629	0.638266	0.88088	0.202931	-0.0763112	-0.279107	0.548385	0.948806	0.670952	0.539422	0.382051	0.312659	-0.110259	-0.364056	0.477264	0.6483	0.955026	0.651392	132241	243522	233401	221376	221376	192346	354096	461455	417777	518877	387038
P67695	VV1_1620	VV1	zapD	Cell division protein ZapD							0.83842	0.789858	3.22974	0.642752	0.275809		0.671328	0.358814	0.215986	0.446354	0.951158	NA	-0.141738	3.21835	3.69982		0.987184	0.445015	5.1743e-06	NA	-0.190299	0.631364	0.745896	0.42572	0.658726	0.618174	0.459647	0.901483	11534.2	10454.9	886.575	11520.5	11520.5	0	20624.2	18075.6	8316.93	12883.2	13947.6
Q56741	VV1_1622	VV1	coaE	Dephospho-CoA kinase						up	0.615431	0.71843	1.80247	1.03876	0.838985	1.63107	0.69279	0.131066	0.363939	0.158376	0.468444	0.00708192	0.772719	0.715463	0.257483	-0.0648845	0.113882	0.33904	0.221726	0.889023	0.875718	-0.0482446	-0.706003	-0.236287	0.0763877	0.788174	0.749813	0.838871	9306.66	15900.3	7366.3	8805.61	8805.61	7042.34	14257.9	26162.2	25694.9	24849.9	15751.4
A0A3Q0L405	VV1_1627	VV1	nadC	Nicotinate-nucleotide diphosphorylase (Carboxylating)							-0.0667129	-0.111724	-0.0819618	0.10262	0.0213391	-0.131434	0.729658	0.442076	0.522155	0.328354	0.782221	0.211992	-0.166426	-0.298614	-0.312056	-0.184391	0.07376	0.0038403	0.00443011	0.0169014	-0.211437	-0.114032	-0.208755	-0.233862	0.112434	0.48714	0.0507059	0.105851	45360.9	40418.7	45095.2	36323.8	36323.8	39684.7	43311.1	37406.8	42604.7	39366.8	36865.1
A0A3Q0L407	VV1_1629	VV1	pdhR	Transcriptional repressor for pyruvate dehydrogenase complex							-0.221513	0.266072	0.257133	0.190002	0.201871	0.0405928	0.847882	0.181625	0.642021	0.16989	0.713639	0.846461	0.803879	-0.242593	-0.60492	-0.132582	0.0219062	0.191113	0.113359	0.528651	1.29146	-0.309724	-0.660183	-0.349123	0.0073236	0.561328	0.188285	0.395297	30949.7	54031.7	38747.4	25476.7	25476.7	35345.2	26544.5	64974.7	46307	37360.3	29303
A0A3Q0L408	VV1_1630	VV1	aceE	Pyruvate dehydrogenase E1 component							0.0348598	0.0220473	0.0933645	0.258252	0.129168	-0.0310296	0.871191	0.913475	0.434693	0.0173134	0.0953398	0.726654	-0.0447441	-0.292459	-0.237799	-0.191849	0.50615	0.000897024	0.00774904	0.00877886	-0.0575566	-0.127572	-0.201996	-0.316243	0.666824	0.41779	0.0502101	0.0359884	889802	862629	826196	700646	700646	723321	911565	875913	881432	806837	766270
A0A3Q0L416	VV1_1631	VV1	aceF	Acetyltransferase component of pyruvate dehydrogenase complex							-0.0063988	0.06182	0.197675	0.286311	0.160656	0.0197341	0.972283	0.618705	0.191054	0.0230053	0.137238	0.855495	-0.079678	-0.268804	-0.18047	-0.172825	0.283877	0.00273212	0.0261899	0.0129141	-0.0114592	-0.180168	-0.217488	-0.350766	0.939501	0.363825	0.114869	0.0453184	612602	579686	522279	460867	460867	463316	609891	605066	598975	528656	515155
A0A3Q0L3X0	VV1_1632	VV1	lpdA	Dihydrolipoyl dehydrogenase							0.0722346	0.151216	0.0905434	0.317319	0.189298	0.0602529	0.712155	0.253333	0.500701	0.0176394	0.0233723	0.543077	-0.0537253	-0.248038	-0.260636	-0.176931	0.42019	0.0111029	0.0114684	0.0552392	0.0252561	-0.0212625	-0.161882	-0.207221	0.856204	0.893698	0.0896633	0.105782	897913	865090	847845	707713	707713	749989	944016	960687	902760	889553	806940
A0A3Q0L3W3	VV1_1634	VV1	luxR	Quorum-sensing regulator of virulence HapR		down		up		down	-0.288929	-0.658753	-0.0602137	0.724497	0.0955454	-0.80455	0.255533	0.00386167	0.951674	0.0180856	0.687106	0.0363363	-1.8958	-0.604614	-0.0206733	-0.114117	1.2157e-06	0.0856708	0.984113	0.805497	-2.26563	0.180096	0.135086	-0.858453	2.5537e-06	0.50672	0.599861	0.0243123	405370	108933	301432	297143	297143	278507	331799	69000.9	289110	327550	317489
A0A3Q0L412	VV1_1636	VV1	hpt	Hypoxanthine phosphoribosyltransferase		down					-0.187035	-0.875686	0.0218644	-0.183891	-0.264012	-0.547419	0.61404	0.0132066	0.954004	0.13137	0.0388956	0.0419569	-0.346566	-0.0484034	0.0598179	0.0470719	0.00777505	0.817727	0.652115	0.811275	-1.03522	-0.254159	-0.226059	-0.522212	0.00652428	0.384517	0.249262	0.0609662	173211	136222	154828	161383	161383	159963	152150	74240.5	157192	131802	134394
A0A3Q0L409	VV1_1637	VV1	can	Carbonic anhydrase							-0.862385	-1.22317	-0.23584	-0.53867	-0.590705	-0.0510816	0.465873	0.113984	0.915795	0.439907	0.487845	0.698498	-0.804164	0.0399176	0.421597	-0.579721	0.182096	0.930941	0.578964	0.381215	-1.16494	-0.262912	0.0667322	-0.394962	0.000280083	0.21097	0.502587	0.0248721	112039	64163.8	79084.1	105926	105926	52914.6	61626	27484	67157.4	55969.3	70336.8
A0A3Q0L3X5	VV1_1638	VV1	bicA	Sulfate permease family protein							-0.176227	-0.467107	-0.209294	0.234946	-0.270583	-0.432268	0.803259	0.114237	0.592681	0.0715057	0.0388956	0.00664589	-0.60201	-0.196213	0.0827925	-0.0168592	0.00797925	0.0410632	0.395485	0.831192	-0.892891	0.248027	0.021504	-0.239833	0.114363	0.557022	0.835682	0.67974	11541.3	7603.85	9244.12	9790.13	9790.13	9136.72	10214.3	5500.73	7995.79	9495.66	8115.87
A0A3Q0L413	VV1_1640	VV1	yadG	ABC-type multidrug transport system_ ATPase component							-0.0712462	-0.047019	-1.23199	0.151456	-0.140087	0.0274236	0.83442	0.796089	0.365311	0.470636	0.695073	0.903595	-0.213491	-1.36234	-1.56469	-1.19412	0.042138	0.147427	0.0989078	0.24114	-0.189264	0.0211071	-0.472783	0.0652937	0.412577	0.924579	0.297067	0.779783	11200.2	9659.61	21727.7	7345.07	7345.07	9496.14	10660.6	9349.87	9250.12	9386.44	6665.39
Q8DC12	VV1_1642	VV1	panC	Pantothenate synthetase							0.0868179	-0.0949577	0.122799	0.164707	0.1771	0.150163	0.725949	0.470106	0.365311	0.316195	0.188031	0.373921	-0.0658666	-0.075238	-0.103618	-0.086178	0.4128	0.540644	0.169628	0.192776	-0.247642	-0.0333296	-0.0493162	-0.0588139	0.0963333	0.848247	0.724923	0.709442	72902	69648.5	72081	67085.6	67085.6	67901.4	77423.8	65211.9	78485.1	76692.7	75847.5
Q8DC11	VV1_1643	VV1	panB	3-methyl-2-oxobutanoate hydroxymethyltransferase							-0.231549	-0.13717	-0.101417	-0.145014	-0.0637938	-0.00038574	0.516484	0.252928	0.474198	0.153179	0.398665	0.996258	-0.0721732	-0.0702322	-0.107459	-0.163121	0.231508	0.260075	0.113764	0.0661295	0.0222053	-0.113829	-0.0698355	-0.0620893	0.863344	0.536218	0.574776	0.68519	139507	132700	130341	120986	120986	116407	118821	120664	121493	112276	115752
A0A3Q0L3X3	VV1_1645	VV1	pcnB	Poly(A) polymerase I							-0.0807907	-0.0413532	-0.090816	-0.0856396	-0.0926274	0.0121234	0.687879	0.744343	0.599214	0.439039	0.584931	0.899581	-0.0346868	0.00784134	-0.0130496	-0.0415399	0.585209	0.918579	0.885308	0.48624	0.00475081	0.0130177	-0.0148609	0.0613994	0.985053	0.950971	0.950597	0.670632	70441.9	68768.4	71690.5	71045	71045	69655.7	66605.6	66825.3	67316.8	67926.9	66626.9
A0A3Q0L417	VV1_1648	VV1	dksA	RNA polymerase-binding transcription factor DksA							-0.154965	-0.121154	0.0788253	-0.00935308	-0.0594575	-0.243535	0.593975	0.487011	0.796556	0.93301	0.583879	0.130888	-0.4511	-0.218959	-0.18327	-0.206325	0.000539059	0.0980989	0.180519	0.138268	-0.417289	-0.307138	-0.321553	-0.528685	0.0643891	0.304336	0.0969536	0.0471131	357843	261757	325528	286694	286694	282149	321398	240673	343809	277881	275118
Q8DC06	VV1_1649	VV1	sfsA	Sugar fermentation stimulation protein homolog							0.950641	0.269193	-0.0786594	0.0941594	0.287538	0.0931361	0.465394	0.538331	0.755059	0.800856	0.468316	0.977117	-0.384567	-0.0714261	-0.163806	-0.00197441	0.157159	0.584445	0.530073	0.998201	-1.06601	0.101393	0.202391	0.169821	0.109927	0.84096	0.545626	0.825226	2879.96	2206.08	3156.39	2817.6	2817.6	3152.07	5566.2	2658.62	2988.9	3206.52	3439.04
A0A3Q0L3Y4	VV1_1650	VV1	hrpB	ATP-dependent helicase HrpB							-0.493452	0.591405	0.891134	-0.0288948	0.0268728	0.0459183	0.150489	0.184559	0.226052	0.868278	0.951158	0.919999	-1.40747	0.766469	0.390449	0.922003	0.000692982	0.0900838	0.237999	0.11926	-0.322612	-0.15356	-0.473812	0.0767871	0.239924	0.807888	0.232616	0.796513	7358.84	2774.08	2782.37	3647.14	3647.14	5271.89	5227.16	4179.74	5160.28	4639.24	3715.71
A0A3Q0L423	VV1_1651	VV1	mrcB	Penicillin-binding protein 1B							0.130516	1.00882	-0.296114	-0.179223	0.117989	-0.512514	0.885732	0.157825	0.65605	0.741479	0.229696	0.171794	-0.8583	-0.189893	-0.063147	0.236235	0.130757	0.661015	0.989582	0.440145	0.0200041	-0.0730021	0.350956	0.019835	0.881975	0.962152	0.462303	0.726343	73240.1	40399.4	76069.7	72811.9	72811.9	89603.6	80174.8	81294.3	61954.5	58897.5	79017.1
A0A3Q0L429	VV1_1652	VV1	plpD	PNPLA domain-containing protein							-2.93828	0.198474	-1.29792	-0.1309	0.0599044	0.297213	0.728875	0.239693	0.796556	0.29902	0.628793	0.0261869	-2.7144	-1.88487	-2.03355	-1.93478	0.50615	0.451401	0.391149	0.456105	0.422357	-0.717847	-0.675723	-0.339642	0.0287405	0.613078	0.530757	0.906486	110280	16802.9	59384.4	14504.8	14504.8	15532.7	14387.6	19281	24152.3	14684.7	15119.8
A0A3Q0L419	VV1_1653	VV1	acnB	Aconitate hydratase B							0.0189579	0.161914	0.141857	0.163125	0.107436	0.0344849	0.93446	0.181625	0.265357	0.101246	0.126309	0.696042	-0.270938	-0.134883	-0.111173	-0.0634473	0.000957798	0.0248789	0.0698395	0.248665	-0.127982	-0.113615	-0.145594	-0.17082	0.295473	0.496262	0.15628	0.172835	731954	606629	633454	586474	586474	606200	741636	678679	698906	645977	631816
A0A3Q0L425	VV1_1658	VV1	glnK	Nitrogen regulatory protein P-II													NA	NA	NA	NA	NA	NA					NA	NA	NA	NA			-0.325792		NA	NA	0.625268	NA	0	0	0	0	0	0	0	0	6931.49	0	5530.36
A0A3Q0L3Y8	VV1_1660	VV1	fbpA	Ferric iron ABC transporter_ iron-binding protein						down	-0.39864	-0.444261	-0.305599	-0.23555	-0.489206	-0.705375	0.0394559	0.0801477	0.425649	0.422441	0.0966822	0.034255	1.31037	-0.0916547	0.0732803	-0.00233834	3.09564e-06	0.446855	0.295078	0.984097	1.26474	-0.0216059	-0.110327	-0.402115	0.000578699	0.981989	0.852931	0.399019	434450	1.07745e+06	943192	992338	992338	941665	329562	791886	763143	751799	706959
A0A3Q0L438	VV1_1663	VV1	fbpC	Ferric iron ABC transporter_ ATP-binding protein		down				down	-0.117695	-0.797074	-0.165965	-0.300829	-0.329988	-0.967204	0.61404	0.0067912	0.562243	0.0639399	0.0695249	0.0237733	0.103852	-0.334608	-0.235453	-0.176425	0.14172	0.00142337	0.0118243	0.00855868	-0.575527	-0.469472	-0.399476	-0.977664	0.0187696	0.296064	0.196149	0.0472368	17776.6	19103.4	28056	23831.3	23831.3	24826.6	16384	10994.3	25007.2	18060.9	18958.8
A0A3Q0L431	VV1_1665	VV1	chbP	Chitobiose phosphorylase		down					-0.419184	-0.657474	0.213652	0.230794	-0.335473	0.545764	0.579643	0.00886325	0.723718	0.740167	0.0512075	0.148615	0.623456	0.139264	0.131364	-0.0885089	0.0344362	0.463681	0.527386	0.818557	0.385166	0.156406	-0.417761	0.243603	0.0510451	0.869622	0.261295	0.491401	14362.3	22126	11870.1	13001.6	13001.6	11163.8	10740.8	14027.6	13764.8	15341	10304.1
A0A3Q0L450	VV1_1673	VV1	VVA132	(GlcNAc)2 ABC transporter_ periplasmic substrate-binding protein		up						1.25631					NA	0.00840133	NA	NA	NA	NA					NA	NA	NA	NA					NA	NA	NA	NA	0	958.592	0	0	0	0	0	2289.93	0	0	0
A0A3Q0L439	VV1_1674	VV1	chiS	Histidine kinase							-0.0706487	0.0332432	-0.102029	-0.283382	-0.219714	-0.0319721	0.781243	0.780005	0.540346	0.057128	0.056542	0.773465	-0.0356527	-0.163445	0.0101233	-0.227549	0.516039	0.0622466	0.937704	0.0357763	0.0682391	-0.344798	-0.107562	-0.157492	0.632939	0.165951	0.383724	0.267974	6314.78	6160.64	6386.11	6431.08	6431.08	5454.28	6013	6304.24	5950.08	4685.2	5522.6
Q8DBY0	VV1_1675	VV1	rsmC	Ribosomal RNA small subunit methyltransferase C							-0.160137	-0.00852695	-0.0485744	0.077381	0.0236066	-0.104893	0.327813	0.959284	0.750106	0.488172	0.876946	0.224712	-0.286186	-0.202904	-0.136441	-0.135579	0.00599336	0.0074887	0.0783777	0.0472588	-0.134577	-0.076949	-0.06426	-0.191898	0.258519	0.716001	0.700747	0.200546	54036	44313.2	48481.9	44107	44107	44133.3	48359	44052	46876.8	44442	44834.6
A0A3Q0L448	VV1_1676	VV1	VP2476	Predicted permease							0.0332719	0.0739291	-0.0731333	0.590943	-0.269103	0.160347	0.929363	0.886768	0.961812	0.00589098	0.542792	0.758986	-0.364793	-0.350315	-0.0370578	0.102736	0.382502	0.450995	0.989582	0.872821	-0.324135	0.313762	-0.233028	0.336217	0.283026	0.42994	0.599247	0.472993	31719.6	24632.8	30072.4	29309.8	29309.8	32292	32459.6	25928	28586	35530.8	24322.3
Q8DBX8	VV1_1678	VV1	hemL	Glutamate-1-semialdehyde 2_1-aminomutase							0.0196092	0.108805	0.109582	0.133161	0.0301329	0.0278729	0.946364	0.388513	0.427066	0.288436	0.709621	0.818291	-0.224984	-0.127327	-0.128073	-0.11806	0.00992015	0.132889	0.0956415	0.127527	-0.135788	-0.103749	-0.207522	-0.19977	0.312599	0.55948	0.0724351	0.144206	234077	200277	210990	193067	193067	194412	237280	215966	227641	211845	197142
Q8DBX7	VV1_1679	VV1	erpA	Iron-sulfur cluster insertion protein ErpA							-0.574837	0.404789	0.0141499	0.0688175	0.270834	-0.147955	0.522863	0.203033	0.963593	0.969968	0.30412	0.22587	-0.801482	-0.446007	-0.542424	-0.266204	0.0420672	0.00369332	0.0472133	0.00183429	0.178144	-0.391339	-0.28574	-0.428309	0.483861	0.428057	0.0637768	0.0422088	353611	202888	362244	248722	248722	301207	237401	268602	365814	278904	300085
A0A3Q0L442	VV1_1680	VV1		Membrane-fusion protein							-0.241127	-0.238678	-0.113541	-0.21903	-0.30562	-0.2366	0.136417	0.0618285	0.507838	0.0507326	0.00132163	0.0351599	0.507126	-0.0279247	0.124378	-0.0417092	0.000172603	0.689361	0.0485261	0.426109	0.509574	-0.133414	-0.0676997	-0.164768	0.00186712	0.538282	0.676059	0.333504	170793	242733	139774	152359	152359	135791	144505	205722	129195	117784	123273
A0A3Q0L454	VV1_1681	VV1	acrD	Multidrug resistance protein							-0.0541612	-0.36585	-0.112694	-0.447167	-0.447469	-0.428449	0.856952	0.0483817	0.663757	0.0143978	0.0101771	0.0350958	0.533397	-0.130735	-0.0852391	-0.221147	0.000166613	0.174898	0.396586	0.0631633	0.221708	-0.465208	-0.420015	-0.536903	0.267846	0.21097	0.0886812	0.0706558	75507.8	109285	71508.2	67405.7	67405.7	61345.7	72725.7	84806.4	66135.1	47906	49430.5
A0A3Q0L3Z3	VV1_1682	VV1	yebA	Membrane protein							-0.231756	-0.356236	0.196536	-0.0173108	0.134329	-0.151816	0.897994	0.265615	0.658758	0.979493	0.0582456	0.508209	-0.187828	0.239559	-0.0514175	0.425303	0.838141	0.541359	0.904181	0.265859	-0.312308	0.0257126	-0.113625	0.0769512	0.272005	0.94617	0.326849	0.83944	11934.8	10477.9	10522.2	10153.8	10153.8	14129.8	10163.6	8185.32	12057.9	12274.7	11144.6
Q8DBX3	VV1_1683	VV1	tyrS	Tyrosine--tRNA ligase 2							0.0735969	0.375124	0.080949	0.271288	0.140461	0.129979	0.757117	0.0330956	0.598077	0.317691	0.189387	0.430851	-0.457606	-0.0619539	-0.0289787	0.0153242	0.00100545	0.493042	0.776873	0.879747	-0.156079	0.128385	0.0305337	0.0643543	0.270412	0.754141	0.816305	0.730745	244630	178138	221449	217046	217046	223814	257433	231036	234230	256030	239240
A0A3Q0L447	VV1_1685	VV1	dacB	D-alanyl-D-alanine carboxypeptidase/D-alanyl-D-alanine-endopeptidase							0.125484	-0.567473	-0.0883069	-0.0888602	-0.0989714	-0.361883	0.936211	0.23059	0.641011	0.739525	0.224191	0.839511	0.454625	0.0559097	0.0835525	0.436094	0.229268	0.824898	0.314631	0.698282	-0.238332	0.0553563	0.072888	0.162518	0.599587	0.781923	0.584433	0.385594	20650.3	28299.7	18868.5	19993.5	19993.5	25527.8	22526.9	19096.6	17748.2	18442.4	18667.9
[truncated: 1,375 more rows]
[truncated: 2 more columns]
