# Supplementary material for: The Vibrio vulnificus stressosome is an oxygen-sensor involved in regulating iron metabolism
Source: Commun Biol. 2022 Jun 27;5:622. doi: 10.1038/s42003-022-03548-w (PMC9237108; doi:10.1038/s42003-022-03548-w)
Supplement: Supplementary file 6 — Supplementary Data 3 (new) [file 42003_2022_3548_MOESM6_ESM.xlsx]

## Sheet: Supplementary Data 3
Results Venn diagram analysis of proteins up-regulated in DrsbRSTX versus wild type comparison.
intersection	total	locus	gene	annotation
MU -O2 t30 /WT -O2 t30 MU -O2 t60 /WT -O2 t60 MU stat /WT stat	2	VV1_2531		TIR domain-containing protein
		VV1_3079	oppD	Oligopeptide transport ATP-binding protein oppD
MU -O2 t120 /WT -O2 t120 MU -O2 t30 /WT -O2 t30 MU stat /WT stat	1	VV1_0258	pth	Peptidyl-tRNA hydrolase
MU -O2 t30 /WT -O2 t30 MU stat /WT stat	7	VV1_1602	oadB	Oxaloacetate decarboxylase beta chain
		VV2_0002	choV	Choline ABC transporter_ ATP-binding protein
		VV2_0846	rimK	Probable alpha-L-glutamate ligase
		VV1_0959	thiH	Thiazole biosynthesis protein ThiH
		VV2_0853		Uncharacterized protein
		VV1_0892	glnG	DNA-binding transcriptional regulator NtrC
		VV1_2718	SO1991	Uncharacterized protein
MU -O2 t60 /WT -O2 t60 MU stat /WT stat	1	VV2_1276		ABC-type amino acid transport/signal transduction system
MU -O2 t120 /WT -O2 t120 MU stat /WT stat	4	VV1_1315	astD	N-succinylglutamate 5-semialdehyde dehydrogenase
		VV1_0199	yfcH	Cell division inhibitor
		VV1_2621		Uncharacterized protein
		VV1_0194	yfcE	Phosphoesterase
MU -O2 t30 /WT -O2 t30 MU -O2 t60 /WT -O2 t60	4	VV2_1180	ribA	GTP cyclohydrolase-2
		VV1_1249	aspA	Aspartate ammonia-lyase
		VV2_1381		Argininosuccinate synthase
		VV1_0775	wbpM	Nucleoside-diphosphate sugar epimerase/dehydratase
MU -O2 t120 /WT -O2 t120 MU -O2 t30 /WT -O2 t30	1	VV1_2769	yqjE	Peptidase_ M20A family
MU stat /WT stat	62	VV2_0049		Predicted deacylase
		VV1_0239	copA	Copper-translocating P-type ATPase
		VV1_0196	VV993	Nitrogen regulatory protein P-II
		VV2_0495	liuR	Predicted transcriptional regulator LiuR of leucine degradation pathway_ MerR family
		VV1_0583	murE	UDP-N-acetylmuramoyl-L-alanyl-D-glutamate--2_6-diaminopimelate ligase
		VV1_2720	queC	7-cyano-7-deazaguanine synthase
		VV2_0928		Multidrug resistance protein
		VV1_1577	mazG	Nucleoside triphosphate pyrophosphohydrolase MazG
		VV2_0429	VPA127	Hemolysin-coregulated protein
		VV1_0813	yejM	Predicted hydrolase
		VV1_0108		Uncharacterized protein
		VV2_0211	yqhD	Iron-containing alcohol dehydrogenase
		VV2_1134	groL	60 kDa chaperonin 2
		VV1_2628	ycbZ	Endopeptidase La
		VV2_0852	cusA	Cobalt-zinc-cadmium resistance protein czcA Cation efflux system protein cusA
		VV1_0312	pomA	Flagellar motor rotation protein motA
		VV1_3109		Oxidoreductase_ short-chain dehydrogenase/reductase family
		VV1_0942		Aminopeptidase N
		VV1_0277	rlmH	Ribosomal RNA large subunit methyltransferase H
		VV1_1756	tadB	Flp pilus assembly protein TadB
		VV1_1673	VVA132	(GlcNAc)2 ABC transporter_ periplasmic substrate-binding protein
		VV2_0580		Outer membrane protein
		VV2_0930		Oxidored_molyb domain-containing protein
		VV1_1749	cpaC	Type II/IV secretion system secretin RcpA/CpaC_ associated with Flp pilus assembly
		VV2_0494	atoB	3-ketoacyl-CoA thiolase (Isoleucine degradation)
		VV2_1549	hutR	TonB-dependent heme receptor HutR
		VV2_1273		Transcriptional regulator_ LysR family
		VV1_1728	deoD	Purine nucleoside phosphorylase DeoD-type 1
		VV2_0850		Heavy metal RND efflux outer membrane protein_ CzcC family
		VV1_1936	fliG	Flagellar motor switch protein FliG
		VV1_0266	miaB	tRNA-2-methylthio-N(6)-dimethylallyladenosine synthase
		VV1_0060		3-oxoacyl-[acyl-carrier protein] reductase
		VV1_2768	hppD	Hemolysin VllY
		VV2_0989		Alkyl sulfatase
		VV2_1334	spoU	RNA methyltransferase_ TrmH family
		VV2_0265	fabV	Enoyl-[acyl-carrier-protein] reductase [NADH] 2
		VV2_0939		ABC-type branched-chain amino acid transport system_ periplasmic component
		VV1_0491	yjjK	ABC transporter_ ATP-binding protein
		VV2_0761		FOG: CheY-like receiver
		VV1_2312		Uncharacterized protein
		VV2_0851	cusB	Probable Co/Zn/Cd efflux system membrane fusion protein
		VV1_2367	VP1287	Outer membrane lipoprotein-sorting protein
		VV1_1896	fadE	Acyl-CoA dehydrogenase_ short-chain specific
		VV2_0581		FOG: EAL domain protein
		VV1_1754	cpaE1	Type II/IV secretion system ATPase TadZ/CpaE_ associated with Flp pilus assembly
		VV1_2974		ABC-type dipeptide transport system_ periplasmic component
		VV2_0608	rhlE	ATP-dependent RNA helicase RhlE
		VV1_1607		Uncharacterized protein
		VV2_0347		Uncharacterized protein
		VV2_0496	ivd	Isovaleryl-CoA dehydrogenase
		VV2_0141		GGDEF family protein
		VV1_0839		ABC-type oligopeptide transport system_ periplasmic component
		VV2_0931		Signal transduction histidine kinase
		VV1_1196		Predicted acyltransferase
		VV2_1326	mglB	Galactose/methyl galactoside ABC transport system_ D-galactose-binding periplasmic protein MglB
		VV1_1748	cpaB	Flp pilus assembly protein CpaB
		VV2_0473	etfA	Electron transfer flavoprotein_ alpha subunit
		VV2_1451	yibL	Uncharacterized protein
		VV2_1321		Membrane-fusion protein
		VV1_1243	actP	Sodium:solute symporter family protein
		VV1_1420		Uncharacterized conserved protein
		VV2_0872		ABC-type sugar transport system_ periplasmic component
MU -O2 t30 /WT -O2 t30	47	VV1_1325	kefB	Glutathione-regulated potassium-efflux system protein KefB
		VV1_2017		RHH_4 domain-containing protein
		VV1_1292	mutL	DNA mismatch repair protein MutL
		VV1_2212	ygiQ	UPF0313 protein VV1_2212
		VV1_1693	secG	Protein-export membrane protein SecG
		VV2_0509		Uncharacterized protein
		VV1_0607	yqiA	Esterase
		VV1_0371	smpB	SsrA-binding protein
		VV1_1930	fliS	Flagellar secretion chaperone FliS
		VV2_0588		GGDEF family protein
		VV1_1090		Uncharacterized protein
		VV2_1125	lssD	Membrane fusion protein (MFP) family protein
		VV1_2564	adrA	Diguanylate cyclase (GGDEF domain) with PAS/PAC sensor
		VV1_3140	gapA	Glyceraldehyde-3-phosphate dehydrogenase
		VV1_1434	mshJ	MSHA biogenesis protein MshJ
		VV2_1658		Methyl-accepting chemotaxis protein
		VV1_0327	crl	Sigma factor-binding protein Crl
		VV1_1617	trmD	tRNA (guanine-N(1)-)-methyltransferase
		VV2_0768	purA	Adenylosuccinate synthetase
		VV2_0623		ATPase involved in DNA repair
		VV1_1791	yebG	DNA damage-inducible protein in S regulon_ dependent on cyclic AMP and H-NS
		VV2_1380		Uncharacterized protein
		VV2_1673		Glycine/D-amino acid oxidase
		VV2_1216		Predicted hydrolase or acyltransferase
		VV2_0743	secF-2	Protein-export membrane protein SecF
		VV2_0857		Uncharacterized protein
		VV1_0437	iscU	Iron-sulfur cluster assembly scaffold protein IscU
		VV1_0439	iscR	HTH-type transcriptional regulator IscR
		VV1_0250	ychA	Protein sirB1
		VV1_2244		Methyl-accepting chemotaxis protein
		VV2_0652		GTPase
		VV2_0764	gapA	Glyceraldehyde-3-phosphate dehydrogenase
		VV1_0238		Membrane protein
		VV1_1820	bolA	Cell division protein BolA
		VV1_2728	prpE	Propionate--CoA ligase
		VV1_1676	VP2476	Predicted permease
		VV1_1473		Zn-dependent protease with chaperone function
		VV1_3136	yeaC	Cytoplasmic protein
		VV2_1312		Uncharacterized protein
		VV1_0363	gltP	Proton/glutamate symport protein @ Sodium/glutamate symport protein
		VV2_1525		Uncharacterized protein
		VV1_1634	luxR	Quorum-sensing regulator of virulence HapR
		VV2_1424	dsbA	Thiol:disulfide interchange protein
		VV1_2388	SO411	Uncharacterized protein
		VV1_1594	lysC	Aspartokinase
		VV1_2407		Uncharacterized protein
		VV1_0582	murF	UDP-N-acetylmuramoyl-tripeptide--D-alanyl-D-alanine ligase
MU -O2 t60 /WT -O2 t60	24	VV1_1985	mnmC	tRNA 5-methylaminomethyl-2-thiouridine biosynthesis bifunctional protein MnmC
		VV1_0593	sspB	Stringent starvation protein B
		VV2_0052	cytC2	Cytochrome c553
		VV1_1336	rpsL	30S ribosomal protein S12
		VV1_2143	mukF	Chromosome partition protein MukF
		VV1_0361	zinT	Uncharacterized protein
		VV2_0474	etfB	Electron transfer flavoprotein_ beta subunit
		VV2_1479	yqjV	Permease of the major facilitator superfamily
		VV1_2520		Type IIA topoisomerase_ A subunit
		VV1_0322	ribE	Riboflavin synthase_ alpha subunit
		VV1_0876	gspE	Type II secretion system protein E
		VV1_2858	hslJ	Heat shock protein HslJ
		VV2_0464		Signal transduction histidine kinase
		VV1_1940	fliK	Flagellar hook-length control protein fliK
		VV1_1847	yaiI	UPF0178 protein VV1_1847
		VV2_0248	pla	Hydrolases of the alpha/beta superfamily
		VV1_3165	aas	1-acyl-sn-glycerol-3-phosphate acyltransferase
		VV1_0758	rpsS	30S ribosomal protein S19
		VV1_1134	VP2977	Predicted membrane protein
		VV1_0874	gspG	General secretion pathway protein G
		VV1_1854	yqcC	DUF446 domain-containing protein
		VV2_0854	tnaA	Tryptophanase
		VV1_0689	lptC	Lipopolysaccharide export system protein LptC
		VV2_0282	yciH	Translation initiation factor SUI1-related protein
MU -O2 t120 /WT -O2 t120	52	VV1_0524		Uncharacterized protein
		VV1_2197		SnoaL-like domain-containing protein
		VV1_2695	agcS	Sodium/alanine symporter
		VV1_1081	Z12_323	Transcriptional regulator TetR family
		VV1_0650	leuO	Transcriptional regulator_ LysR family
		VV2_0815	artP	Arginine ABC transporter_ ATP-binding protein ArtP
		VV1_2664	luxO	LuxO repressor protein
		VV1_2895	torA	Trimethylamine-N-oxide reductase
		VV2_0138	bvgA	Response regulator VieA
		VV2_0891		PepSY domain-containing protein
		VV1_1268	frdB	Succinate dehydrogenase iron-sulfur subunit
		VV1_1999	rssB	Response regulator
		VV2_1609	hmuV	Hemin import ATP-binding protein HmuV
		VV1_2971		Outer membrane receptor protein
		VV1_0448		Acetoin utilization protein AcuB
		VV2_1464	ybjQ	UPF0145 protein VV2_1464
		VV1_2147	calB	Aldehyde dehydrogenase
		VV2_0140		Uncharacterized protein
		VV2_0528		Methyl-accepting chemotaxis protein
		VV1_2374	pncA	Nicotinamidase
		VV2_1220	yhhW	Pirin-related protein
		VV1_0624	folK	2-amino-4-hydroxy-6-hydroxymethyldihydropteridine pyrophosphokinase
		VV1_3069	trpA	Tryptophan synthase alpha chain
		VV1_1836	yaeP	UPF0253 protein VV1_1836
		VV1_0814	kdkA	3-deoxy-D-manno-octulosonic acid kinase
		VV1_1796	recB	RecBCD enzyme subunit RecB
		VV2_0532	pepT	Peptidase T
		VV2_0819		Putative_PNPOx domain-containing protein
		VV2_0745	secD	Protein translocase subunit SecD
		VV1_2630	rmf	Ribosome modulation factor
		VV1_2055		Methyl-accepting chemotaxis protein
		VV2_0540	clcA	H(+)/Cl(-) exchange transporter ClcA
		VV2_0828		Uncharacterized protein
		VV2_0959		ATPase involved in DNA repair
		VV1_0621	exeA	General secretion pathway protein A
		VV1_1622	coaE	Dephospho-CoA kinase
		VV2_1178	oppD	Peptide ABC transporter_ ATP-binding protein
		VV1_2077	pgs1	Uncharacterized protein
		VV2_0373	VVA929	FOG: WD40 repeat protein
		VV2_0056	viaA	VWFA domain-containing protein
		VV2_0234	yeiE	Transcriptional regulator_ LysR family
		VV2_1594	yedI	Uncharacterized protein
		VV2_0816	artI	Arginine ABC transporter_ periplasmic arginine-binding protein ArtI
		VV2_0412	lemA	LemA protein
		VV1_2940	bioD	ATP-dependent dethiobiotin synthetase BioD
		VV1_2028		Predicted transcriptional regulator
		VV1_2299	mdlB	ATP-binding component of a transport system
		VV2_0148	ackA	Acetate kinase 2
		VV1_1727	deoB	Phosphopentomutase
		VV1_2679		Lipoprotein
		VV1_1883	gloB	Hydroxyacylglutathione hydrolase
		VV1_1250	fxsA	Protein affecting phage T7 exclusion by the F plasmid
