# Supplementary material for: The Vibrio vulnificus stressosome is an oxygen-sensor involved in regulating iron metabolism
Source: Commun Biol. 2022 Jun 27;5:622. doi: 10.1038/s42003-022-03548-w (PMC9237108; doi:10.1038/s42003-022-03548-w)
Supplement: Supplementary file 7 — Supplementary Data 4 [file 42003_2022_3548_MOESM7_ESM.xlsx]

## Sheet: Supplementary Data 4
Results Venn diagram analysis of proteins down-regulated in DrsbRSTX versus wild type comparison.
intersection	total	locus	gene	annotation
MU -O2 t120/ WT -O2 t120 MU -O2 t30/ WT -O2 t30 MU -O2 t60/ WT -O2 t60 MU stat /WT stat	4	VV2_1617	hutZ	Pyridoxamine 5'-phosphate oxidase-related putative heme iron utilization protein
		VV1_1252	sodA	Superoxide dismutase
		VV2_0831		Non-ribosomal peptide synthetase module_ siderophore biosynthesis vulnibactin-specific
		VV2_1616	huvX	Heme iron utilization protein # hutX
MU -O2 t30/ WT -O2 t30 MU -O2 t60/ WT -O2 t60 MU stat /WT stat	2	VV2_0364		TonB system biopolymer transport component Chromosome segregation ATPase
		VV2_1469		Probable phosphatase VV2_1469
MU -O2 t120/ WT -O2 t120 MU -O2 t30/ WT -O2 t30 MU stat /WT stat	1	VV1_1261		Uncharacterized low-complexity protein
MU -O2 t120/ WT -O2 t120 MU -O2 t60/ WT -O2 t60 MU stat /WT stat	4	VV2_1007	VVA1499	Type I secretion outer membrane protein_ TolC
		VV1_0252	prmC	Release factor glutamine methyltransferase
		VV1_1566	era	GTPase Era
		VV2_1389		Uncharacterized protein
MU -O2 t120/ WT -O2 t120 MU -O2 t30/ WT -O2 t30 MU -O2 t60/ WT -O2 t60	4	VV2_1244		Uncharacterized protein
		VV2_0569	pgcA	Uncharacterized protein
		VV1_2880	pspF	Psp operon transcriptional activator
		VV1_0721		Uncharacterized protein
MU -O2 t30/ WT -O2 t30 MU stat /WT stat	11	VV1_2572	mobB	Molybdopterin molybdenumtransferase
		VV2_1464	ybjQ	UPF0145 protein VV2_1464
		VV2_0816	artI	Arginine ABC transporter_ periplasmic arginine-binding protein ArtI
		VV1_1875	dnaE	DNA polymerase III subunit alpha
		VV1_2679		Lipoprotein
		VV1_0684	mlaE	Uncharacterized ABC transporter_ permease component YrbE
		VV1_2147	calB	Aldehyde dehydrogenase
		VV2_0817	artQ	Arginine ABC transporter_ permease protein ArtQ
		VV1_0366	nadK	NAD kinase
		VV2_0745	secD	Protein translocase subunit SecD
		VV1_0148	feoB	Ferrous iron transport protein B
MU -O2 t60/ WT -O2 t60 MU stat /WT stat	4	VV1_1565	rnc	Ribonuclease 3
		VV2_0073		Anti-anti-sigma regulatory factor
		VV2_1337	bfrH	Ferrichrome-iron receptor
		VV2_1544	ybiS	LysM domain-containing protein
MU -O2 t120/ WT -O2 t120 MU stat /WT stat	9	VV2_0070		Histone acetyltransferase HPA2
		VV2_1380		Uncharacterized protein
		VV1_1663	fbpC	Ferric iron ABC transporter_ ATP-binding protein
		VV2_0092		Flp pilus assembly protein TadD_ contains TPR repeat
		VV1_1791	yebG	DNA damage-inducible protein in S regulon_ dependent on cyclic AMP and H-NS
		VV1_1634	luxR	Quorum-sensing regulator of virulence HapR
		VV1_2881	sapA	Peptide transport periplasmic protein sapA
		VV1_2608	ttcA	tRNA-cytidine(32) 2-sulfurtransferase
		VV1_1723	nupC	Nucleoside permease
MU -O2 t30/ WT -O2 t30 MU -O2 t60/ WT -O2 t60	15	VV1_2565	SO2891	Type IIA topoisomerase_ B subunit
		VV1_0560	btuF	Vitamin B12-binding protein
		VV2_1430	VPA463	Uncharacterized protein
		VV1_2263		Guanylate cyclase-related protein
		VV1_2314		NMT1 domain-containing protein
		VV1_2090	spoVR	Uncharacterized protein
		VV2_0042		Methyl-accepting chemotaxis protein
		VV2_1319		FOG: GGDEF domain protein
		VV2_0072		Aerotaxis sensor receptor protein
		VV1_0547	rraA	Putative 4-hydroxy-4-methyl-2-oxoglutarate aldolase
		VV1_2577		Sigma-54 dependent response regulator
		VV2_1161	cheB	Protein-glutamate methylesterase/protein-glutamine glutaminase 2
		VV2_0761		FOG: CheY-like receiver
		VV1_0767	acfD	Accessory colonization factor AcfD
		VV1_0603	degQ	Periplasmic serine endoprotease DegP-like
MU -O2 t120/ WT -O2 t120 MU -O2 t30/ WT -O2 t30	2	VV1_1557	sdhE	FAD assembly factor SdhE
		VV2_0837	viuB	Vulnibactin utilization protein ViuB
MU -O2 t120/ WT -O2 t120 MU -O2 t60/ WT -O2 t60	2	VV2_1425	hdc	Glutamate decarboxylase
		VV1_2584	fdhD	Sulfur carrier protein FdhD
MU stat /WT stat	103	VV2_0531	comEB	Deoxycytidylate deaminase
		VV2_1137	YPO2511	Uncharacterized conserved protein
		VV1_1595	csrA	Translational regulator CsrA
		VV1_1222	yjaG	Uncharacterized protein
		VV2_1232		FOG: TPR repeat protein_ SEL1 subfamily
		VV1_1386	rpe	Ribulose-phosphate 3-epimerase
		VV1_0585	ftsL	Cell division protein FtsL
		VV1_2178		Uncharacterized protein
		VV2_1228	malM	Maltose operon periplasmic protein MalM
		VV2_0363		MotA/TolQ/ExbB proton channel family protein
		VV1_2980	himD	Integration host factor subunit beta
		VV1_1468	rraB	Regulator of ribonuclease activity B
		VV1_0029	dctQ	TRAP-type C4-dicarboxylate transport system_ small permease component
		VV2_0272	kipI	Allophanate hydrolase subunit 1
		VV1_0581	mraY	Phospho-N-acetylmuramoyl-pentapeptide-transferase
		VV1_2938	htpX	Probable protease htpX-like protein
		VV1_2655	yajQ	UPF0234 protein VV1_2655
		VV2_1586	malF	Maltose/maltodextrin transport system permease protein MalF
		VV2_1647	glcB	Malate synthase-related protein
		VV2_1210		Uncharacterized protein
		VV1_2069	ycfL	Uncharacterized protein
		VV1_1636	hpt	Hypoxanthine phosphoribosyltransferase
		VV1_2269	ycjF	UPF0283 membrane protein VV1_2269
		VV2_1241	hyaE	Cytochrome oxidase biogenesis protein Sco1/SenC/PrrC_ putative copper metallochaperone
		VV1_2934		Amine oxidase_ flavin-containing
		VV1_0283	lipB	Octanoyltransferase
		VV2_1383	gltP	Proton/glutamate symport protein @ Sodium/glutamate symport protein
		VV2_0200	fruB	Fructose-specific phosphocarrier protein HPr
		VV1_1117	uspB	Universal stress protein B homolog
		VV2_0985		TRAP transporter solute receptor_ TAXI family
		VV1_1665	chbP	Chitobiose phosphorylase
		VV1_1249	aspA	Aspartate ammonia-lyase
		VV2_1163	cheR	Chemotaxis protein methyltransferase
		VV2_1408		Glycosidase
		VV2_0838	entB	Probable isochorismatase
		VV1_2179	luxQ	Sensor histidine kinase
		VV1_1917	yffB	Glutathione-dependent thiol reductase
		VV1_3025	udk	Uridine kinase
		VV2_0830		Non-ribosomal peptide synthetase module_ siderophore biosynthesis vulnibactin-specific
		VV1_0828	coaBC	Coenzyme A biosynthesis bifunctional protein CoaBC
		VV2_0220	VV222	Uncharacterized protein
		VV1_0395		Uncharacterized protein
		VV1_1466	argF	Ornithine carbamoyltransferase
		VV2_1367	prt	Microbial collagenase_ secreted
		VV1_1022	atpC	ATP synthase epsilon chain
		VV2_1227	lamB	Maltoporin (Maltose/maltodextrin high-affinity receptor_ phage lambda receptor protein)
		VV2_0277	yhaJ	Transcriptional regulator_ LysR family
		VV2_0801	lldE	Predicted D-lactate dehydrogenase_ Fe-S protein_ FAD/FMN-containing
		VV2_0481		Peptide chain release factor 1
		VV1_1362	metJ	Met repressor
		VV1_2839	ybjT	Predicted nucleoside-diphosphate-sugar epimerase
		VV2_0401		Methyl-accepting chemotaxis protein
		VV1_1506		Uncharacterized flavoprotein
		VV1_2534	Z12_619	Uncharacterized protein
		VV1_1251	trmL	tRNA (cytidine(34)-2'-O)-methyltransferase
		VV2_0077		Histidine kinase
		VV1_0232	rim	Uncharacterized protein
		VV1_2926	mnmA	tRNA-specific 2-thiouridylase MnmA
		VV1_2219	metE	5-methyltetrahydropteroyltriglutamate--homocysteine methyltransferase
		VV1_1693	secG	Protein-export membrane protein SecG
		VV1_0819	coaD	Phosphopantetheine adenylyltransferase
		VV1_1116	ftnA	Ferritin
		VV2_0834		2_3-dihydro-2_3-dihydroxybenzoate dehydrogenase
		VV1_3095	rnfC	Ion-translocating oxidoreductase complex subunit C
		VV1_1909	perM	Permease PerM (
		VV1_0341	mltF	Membrane-bound lytic murein transglycosylase F
		VV2_0671	hflC	Protein HflC
		VV1_0039	ydiU	Protein adenylyltransferase SelO
		VV1_2650	cvfB	Uncharacterized protein
		VV1_0268	ybeY	Endoribonuclease YbeY
		VV1_0133	minD	Septum site-determining protein MinD
		VV1_0208	cysZ	Sulfate transporter CysZ
		VV1_1545	yggE	Uncharacterized protein
		VV1_0048		Acyl carrier protein
		VV1_0717		Predicted zinc-binding protein
		VV1_1272	phaD	Transcriptional reguator_ TetR family
		VV2_1206	hdfR	Transcriptional regulator_ LysR family
		VV1_1039	yihD	Protein yihD
		VV1_2387		Trypsin_ putative
		VV1_1467	arcA	Arginine deiminase
		VV1_0165	cdr	Pyridine nucleotide-disulphide oxidoreductase
		VV1_2099	VV2341	Uncharacterized protein
		VV1_1539	epd	D-erythrose-4-phosphate dehydrogenase
		VV1_0496	nagZ	Beta-hexosaminidase
		VV1_1786	glpR	Glycerol-3-phosphate regulon repressor_ DeoR family
		VV2_0611		Uncharacterized protein
		VV1_1031	ilvM	Acetolactate synthase small subunit
		VV2_0799	lutB	Iron-sulfur cluster binding protein
		VV1_2142	cmoM	tRNA 5-carboxymethoxyuridine methyltransferase
		VV1_2250		Uncharacterized protein
		VV2_1525		Uncharacterized protein
		VV1_0542	grcA	Autonomous glycyl radical cofactor
		VV2_1251	malQ	4-alpha-glucanotransferase
		VV1_2240	degS	Sensor histidine kinase
		VV2_1611	hmuT	Periplasmic hemin-binding protein
		VV1_1887	dnaQ	DNA polymerase III subunit epsilon
		VV1_2125	slyB	Outer membrane lipoprotein
		VV1_2028		Predicted transcriptional regulator
		VV1_1568	pdxJ	Pyridoxine 5'-phosphate synthase
		VV1_1463	tdcF	Endoribonuclease L-PSP
		VV1_2970		MoxR-like ATPase
		VV1_1532		Uncharacterized protein
		VV1_1250	fxsA	Protein affecting phage T7 exclusion by the F plasmid
MU -O2 t30/ WT -O2 t30	66	VV1_2187	top6A	Uncharacterized protein
		VV1_2197		SnoaL-like domain-containing protein
		VV1_0291	gmhB	D_D-heptose 1_7-bisphosphate phosphatase
		VV1_2695	agcS	Sodium/alanine symporter
		VV1_0650	leuO	Transcriptional regulator_ LysR family
		VV2_1182		Histidine kinase
		VV2_0322		Response regulator
		VV1_2806		GGDEF family protein
		VV1_1436	mshL	Pilus (MSHA type) biogenesis protein MshL
		VV2_0867	ytfL	Hemolysin
		VV1_3044	cinA	CinA-like protein
		VV2_0600	yceM	Oxidoreductase_ Gfo/Idh/MocA family
		VV2_0775	egtC	Glutamine amidotransferases class-II
		VV1_0138	slp	Starvation lipoprotein Slp paralog
		VV1_1999	rssB	Response regulator
		VV1_0448		Acetoin utilization protein AcuB
		VV1_3080	oppC	Oligopeptide transport system permease protein oppC
		VV1_0230	flgM	Negative regulator of flagellin synthesis flgM
		VV1_1295	hflX	GTPase HflX
		VV1_3155		OMP_b-brl domain-containing protein
		VV1_2609	uspE	Universal stress protein E
		VV1_3150	tesB	Acyl-CoA thioesterase II
		VV1_1836	yaeP	UPF0253 protein VV1_1836
		VV1_0809		Acetyltransf_6 domain-containing protein
		VV1_0803	neuA	N-Acetylneuraminate cytidylyltransferase
		VV2_0265	fabV	Enoyl-[acyl-carrier-protein] reductase [NADH] 2
		VV1_0150		Signal transduction histidine kinase
		VV2_0540	clcA	H(+)/Cl(-) exchange transporter ClcA
		VV2_0787	sbmC	Transcriptional regulator_ AraC family
		VV2_0828		Uncharacterized protein
		VV2_0959		ATPase involved in DNA repair
		VV2_1178	oppD	Peptide ABC transporter_ ATP-binding protein
		VV1_2091	yhbH	UPF0229 protein VV1_2091
		VV1_0682	mlaC	Uncharacterized ABC transporter_ auxiliary component YrbC
		VV2_0373	VVA929	FOG: WD40 repeat protein
		VV1_1725	deoC	Deoxyribose-phosphate aldolase
		VV2_0234	yeiE	Transcriptional regulator_ LysR family
		VV1_1137	pldB	Lysophospholipase L2
		VV1_2064	udp	Uridine phosphorylase
		VV1_0524		Uncharacterized protein
		VV1_0912		HDOD domain-containing protein
		VV1_0517	lgt	Phosphatidylglycerol--prolipoprotein diacylglyceryl transferase
		VV1_0055	lola3	Outer-membrane lipoprotein carrier protein
		VV1_2455		Uncharacterized protein
		VV2_1686	betI	HTH-type transcriptional regulator BetI
		VV2_0140		Uncharacterized protein
		VV1_1332	yheO	Uncharacterized protein
		VV1_0720		ABC-type antimicrobial peptide transport system_ permease component
		VV2_0338		Metal-dependent hydrolase
		VV2_1181	VVA7	ABC-type amino acid transport/signal transduction system
		VV2_0532	pepT	Peptidase T
		VV1_2702	cysG	Siroheme synthase / Precorrin-2 oxidase
		VV1_2079	VV1279	Uncharacterized protein
		VV1_2092	prkA	Serine protein kinase
		VV1_3141	yeaD	Putative glucose-6-phosphate 1-epimerase
		VV1_2317		Uncharacterized protein
		VV2_0141		GGDEF family protein
		VV2_0249	fadL	Long-chain fatty acid transport protein
		VV2_1031	leuO	Transcriptional regulator_ LysR family
		VV1_2940	bioD	ATP-dependent dethiobiotin synthetase BioD
		VV1_2213	yliE	Uncharacterized protein
		VV2_0148	ackA	Acetate kinase 2
		VV1_1356	hslV	ATP-dependent protease subunit HslV
		VV1_1526	pilT	Twitching motility protein PilT
		VV2_1200	nagB	Glucosamine-6-phosphate deaminase
		VV2_1467		Chemotactic transducer-related protein
MU -O2 t60/ WT -O2 t60	21	VV1_1292	mutL	DNA mismatch repair protein MutL
		VV1_0368	bamE	Outer membrane protein assembly factor BamE
		VV1_0630	yqeY	GatB/Yqey
		VV2_1658		Methyl-accepting chemotaxis protein
		VV1_2374	pncA	Nicotinamidase
		VV1_0719	bceA	ABC-type antimicrobial peptide transport system_ ATPase component
		VV1_2562	yniA	Probable ketoamine kinase VV1_2562
		VV1_1196		Predicted acyltransferase
		VV2_0024	VV224	Uncharacterized protein
		VV1_2021	rrmA	rRNA (Guanine-N1-)-methyltransferase
		VV1_0040		Methyl-accepting chemotaxis protein
		VV1_0813	yejM	Predicted hydrolase
		VV2_1134	groL	60 kDa chaperonin 2
		VV1_3077	yqjG	Predicted glutathione S-transferase
		VV1_1936	fliG	Flagellar motor switch protein FliG
		VV2_0581		FOG: EAL domain protein
		VV2_1112		PutR_ transcriptional activator of PutA and PutP
		VV1_2005	recR	Recombination protein RecR
		VV1_2361		Acetyltransferase
		VV2_1520	cah	Carbonic anhydrase
		VV2_0826		Amino acid ABC transporter_ periplasmic amino acid-binding protein
MU -O2 t120/ WT -O2 t120	47	VV1_2943	bioB	Biotin synthase
		VV1_1660	fbpA	Ferric iron ABC transporter_ iron-binding protein
		VV1_1455	ramA	Predicted amidohydrolase
		VV2_1633	yneA	Cell wall endopeptidase_ family M23/M37
		VV1_2687		Uncharacterized protein
		VV1_1930	fliS	Flagellar secretion chaperone FliS
		VV1_2967		Probable thiol oxidoreductase with 2 cytochrome c heme-binding sites
		VV1_0361	zinT	Uncharacterized protein
		VV2_0846	rimK	Probable alpha-L-glutamate ligase
		VV2_0002	choV	Choline ABC transporter_ ATP-binding protein
		VV2_1673		Glycine/D-amino acid oxidase
		VV1_0964	thiC	Phosphomethylpyrimidine synthase
		VV1_0439	iscR	HTH-type transcriptional regulator IscR
		VV1_0511	rpsT	30S ribosomal protein S20
		VV1_0495	aroF	Phospho-2-dehydro-3-deoxyheptonate aldolase
		VV2_0652		GTPase
		VV2_0308	VP1586	Putative phage protein
		VV1_2560	ribE	Riboflavin synthase_ alpha subunit
		VV1_2728	prpE	Propionate--CoA ligase
		VV1_0570	Z12_22	Uncharacterized protein
		VV1_1896	fadE	Acyl-CoA dehydrogenase_ short-chain specific
		VV1_1560	rseA	Anti-sigma-E factor RseA
		VV1_2388	SO411	Uncharacterized protein
		VV1_0540	ung	Uracil-DNA glycosylase
		VV1_1233	prmA	Ribosomal protein L11 methyltransferase
		VV1_1105	gor	Glutathione-disulfide reductase
		VV1_0960	thiG	Thiazole synthase
		VV2_0694	MA2_4155	Predicted permease
		VV2_0006	ydiA	Putative phosphoenolpyruvate synthase regulatory protein
		VV2_0947		Uncharacterized protein
		VV1_0982	fadA	3-ketoacyl-CoA thiolase
		VV1_0840	yejE	Oligopeptide transport system permease protein oppC
		VV1_0371	smpB	SsrA-binding protein
		VV1_1856	yaeH	UPF0325 protein VV1_1856
		VV1_2546		Antitoxin
		VV1_1886	rnhA	Ribonuclease HI
		VV2_0261		DnaJ-class molecular chaperone
		VV1_0881	pckA	Phosphoenolpyruvate carboxykinase (ATP)
		VV1_2323		TerB domain-containing protein
		VV1_0962	thiF	Sulfur carrier protein adenylyltransferase ThiF
		VV2_0853		Uncharacterized protein
		VV2_0232	focA	Formate efflux transporter
		VV1_1820	bolA	Cell division protein BolA
		VV1_0933	fre	NAD(P)H-flavin reductase
		VV1_2601	potD	Putrescine-binding periplasmic protein
		VV1_0775	wbpM	Nucleoside-diphosphate sugar epimerase/dehydratase
		VV1_1513	mltC	Membrane-bound lytic murein transglycosylase C
