# Supplementary material for: The Vibrio vulnificus stressosome is an oxygen-sensor involved in regulating iron metabolism
Source: Commun Biol. 2022 Jun 27;5:622. doi: 10.1038/s42003-022-03548-w (PMC9237108; doi:10.1038/s42003-022-03548-w)
Supplement: Supplementary file 8 — Supplementary Data 5 (new) [file 42003_2022_3548_MOESM8_ESM.xlsx]

## Sheet: Supplementary Data 5
		UniProt ID
Species/strain	TaxID	R	S	T	X
Vibrio aerogenes CECT 7868	1216006
Vibrio atlanticus LGP32	575788
Vibrio azureus NBRC 104587	1219077
Vibrio caribbeanicus ATCC BAA-2122	796620
Vibrio cholerae O1 biovar El Tor str. N16961	243277
Vibrio diazotrophicus	685
Vibrio furnissii	29494
Vibrio galatheae	579748
Vibrio genomosp. F10	723171
Vibrio genomosp. F6 str. FF-238	1191298
Vibrio hepatarius	171383
Vibrio ishigakensis	1481914
Vibrio mangrovi	474394	A0A1Y6IXU4	A0A1Y6IY19	A0A1Y6IXY4	A0A1Y6IXZ9
Vibrio maritimus	990268
Vibrio metschnikovii CIP 69.14	675813
Vibrio mytili	50718
Vibrio nereis	693
Vibrio nigripulchritudo	28173	U4KBG3	U4KF98	U4K4U9	U4JXN0
Vibrio palustris	1918946	A0A1R4B2B2		A0A1R4B290
Vibrio parahaemolyticus RIMD 2210633	223926
Vibrio pectenicida	62763	A0A3R9E1U2	A0A427U7F8	A0A427U704	A0A427U6Z1
Vibrio ponticus	265668
Vibrio proteolyticus NBRC 13287	1219065
Vibrio rumoiensis 1S-45	1188252
Vibrio sp. 10N.286.49.B3	1880855
Vibrio sp. 10N.286.49.C2	1880856
Vibrio sp. C7	1001886
Vibrio sp. HA2012	1971595
Vibrio sp. JCM 19236	1481926
Vibrio sp. N418	701176
Vibrio sp. qd031	1603038
Vibrio sp. UCD-FRSSP16_10	1853257
Vibrio sp. V15_P4S5T153	1938669
Vibrio tapetis subsp. tapetis	1671868
Vibrio variabilis	990271
Vibrio viridaestus	2487322
Vibrio vulnificus YJ016	196600	Q7MEU0	Q7MET9	Q7MET8	Q7MET7
Vibrio xiamenensis	861298
